# Supplementary material for: Cost-effectiveness requirements for implementing artificial intelligence technology in the Women’s UK Breast Cancer Screening service
Source: Nat Commun. 2023 Sep 30;14:6110. doi: 10.1038/s41467-023-41754-0 (PMC10542368; doi:10.1038/s41467-023-41754-0)
Supplement: Supplementary file 3 — Supplementary Data 1–7 [file 41467_2023_41754_MOESM3_ESM.xlsx]

## Sheet: Suplementary Data 1
MRP of the Mia technology
at price per scan of £4.72 the INMB
Base case Standard Practice				Mia price per scan 4.72
Standard practice				MIA				MIA						Net monetary benefit @ £20,000	INMB
	QALYS	Costs			QALYS	Costs			QALYS	Costs			Mia at £4.72	324730	2.70037
Average	16.4227	3726.71		Average	16.4226	3721.82		Average	16.4226	3703.08			Mia at £0.00	324748	21.4403
													SP Base case	324727
	16.474	2667.14			16.4752	2663.43			16.4752	2644.68			Using the follwing data we estimated a linear equation (y=mx+b) by wich we can estimate X when Y = 0 (Y being the INMB)
	16.5693	5558.17			16.5696	5610.77			16.5696	5592.03			x	y
	16.3529	3352.26			16.3534	3399.42			16.3534	3380.68			0	21.44
	16.6435	8246.38			16.6429	8183.39			16.6429	8164.65			4.72	2.7
	16.3928	2620.87			16.3974	2555.41			16.3974	2536.67			Linear equation y=-3.9703x + 21.44
	16.6184	4476.05			16.6195	4469.76			16.6195	4451.01
	16.5122	5709.27			16.5113	5667.02			16.5113	5648.28
	16.5836	3353.7			16.581	3361.58			16.581	3342.84
	16.2628	5543.48			16.2625	5552.04			16.2625	5533.3
	16.2423	3230.24			16.2422	3241.34			16.2422	3222.6
	16.2436	907.451			16.2439	904.091			16.2439	885.347
	16.514	6298.64			16.5144	6272.37			16.5144	6253.63
	16.382	6239.39			16.3803	6230.28			16.3803	6211.53
	16.2144	3263.07			16.2139	3263.34			16.2139	3244.6
	16.2732	7268.1			16.2703	7246.96			16.2703	7228.21
	16.2313	3477.38			16.2283	3465.6			16.2283	3446.86
	16.5874	4984.11			16.5836	5013.33			16.5836	4994.59
	16.5191	3107.2			16.5195	3059.7			16.5195	3040.97
	16.4741	1034.35			16.474	1032.59			16.474	1013.85
	16.0484	813.093			16.0477	808.417			16.0477	789.676
	16.4873	901.305			16.4895	897.992			16.4895	879.254
	16.5984	3075.74			16.5998	3083.8			16.5998	3065.06
	16.3933	3528.45			16.3957	3557.53			16.3957	3538.79
	16.6165	7287.09			16.6178	7184.16			16.6178	7165.42
	16.2985	2625.63			16.2983	2594.19			16.2983	2575.44
	16.308	915.451			16.3082	909.304			16.3082	890.568
	16.3743	962.423			16.3764	957.073			16.3764	938.337
	16.219	1123.93			16.2176	1121.62			16.2176	1102.87
	16.3087	1261.86			16.3084	1249.63			16.3084	1230.89
	16.6312	5119.73			16.6299	5124.7			16.6299	5105.96
	16.477	6356.01			16.4788	6389.88			16.4788	6371.14
	16.5941	782.074			16.5941	775.611			16.5941	756.876
	16.3175	865.954			16.3168	858.5			16.3168	839.756
	16.2007	1221.98			16.2028	1218.94			16.2028	1200.2
	16.2056	1266.94			16.2062	1261.36			16.2062	1242.63
	16.6204	4399.89			16.6203	4371.12			16.6203	4352.39
	16.4779	4634.73			16.4768	4727.3			16.4768	4708.55
	16.3337	881.349			16.3356	880.072			16.3356	861.331
	16.4632	7230.78			16.4621	7173.32			16.4621	7154.58
	16.6326	6812.83			16.6341	6789.16			16.6341	6770.42
	16.4726	6352.89			16.4736	6341.7			16.4736	6322.97
	16.5192	5343.6			16.5191	5287.03			16.5191	5268.29
	16.4934	5235.55			16.4905	5203.18			16.4905	5184.44
	16.3072	4575.14			16.3093	4491.57			16.3093	4472.83
	16.2189	6338.46			16.2197	6357.34			16.2197	6338.6
	16.7928	6121.93			16.7885	6104.42			16.7885	6085.68
	16.2898	5409.8			16.2929	5390.05			16.2929	5371.3
	16.3222	4775.82			16.3222	4774.39			16.3222	4755.65
	16.3367	1266.24			16.3364	1257.58			16.3364	1238.85
	16.4227	4527.1			16.4222	4536.02			16.4222	4517.28
	16.2628	4276.58			16.2612	4312.01			16.2612	4293.27
	16.2827	4070.02			16.2814	4106.4			16.2814	4087.66
	16.4487	5346.65			16.4492	5316.07			16.4492	5297.33
	16.3436	1259.46			16.3424	1254.42			16.3424	1235.68
	16.4592	4965.97			16.4607	4925.17			16.4607	4906.43
	16.212	2601.34			16.2113	2612.13			16.2113	2593.4
	16.4464	3101.94			16.4484	3090.7			16.4484	3071.96
	16.6815	6080.95			16.6846	5997.03			16.6846	5978.29
	16.4157	5782.77			16.4163	5878.02			16.4163	5859.29
	16.36	7279.04			16.3605	7335.29			16.3605	7316.55
	16.3419	989.965			16.3413	980.866			16.3413	962.123
	16.4192	5541.66			16.418	5487.82			16.418	5469.08
	16.4766	3457.16			16.4764	3467.18			16.4764	3448.43
	16.3353	826.82			16.3372	824.294			16.3372	805.558
	16.333	1248.1			16.334	1246.74			16.334	1228
	16.4252	6693.98			16.4261	6733.67			16.4261	6714.93
	16.3238	2770.14			16.3234	2756.29			16.3234	2737.55
	16.5184	3893.12			16.5157	3892.66			16.5157	3873.92
	16.4216	1102.37			16.4213	1095.7			16.4213	1076.96
	16.5156	5346.77			16.5134	5407.62			16.5134	5388.88
	16.3664	6530.26			16.3617	6546.63			16.3617	6527.88
	16.2589	867.458			16.2579	864.977			16.2579	846.238
	16.1584	866.557			16.1582	860.027			16.1582	841.287
	16.5018	842.12			16.5019	839.529			16.5019	820.787
	16.5556	959.532			16.5546	953.521			16.5546	934.779
	16.3162	2728.61			16.3163	2693.82			16.3163	2675.09
	16.5614	3349.02			16.5611	3326.18			16.5611	3307.44
	16.4405	785.351			16.4414	783.623			16.4414	764.881
	16.1927	6360.97			16.1921	6409.71			16.1921	6390.97
	16.2663	1150.02			16.2659	1140.98			16.2659	1122.24
	16.3868	4973.4			16.3874	4910.28			16.3874	4891.54
	16.3977	793.014			16.3984	787.5			16.3984	768.764
	16.3057	991.433			16.3062	976.743			16.3062	958.003
	16.4524	5778.26			16.4506	5839.91			16.4506	5821.17
	16.6527	6692.68			16.648	6679.71			16.648	6660.97
	16.529	5439.53			16.5338	5440.81			16.5338	5422.07
	16.486	4328.97			16.4891	4371.54			16.4891	4352.8
	16.3541	3867.53			16.3547	3849.2			16.3547	3830.47
	16.2773	993.85			16.2786	987.758			16.2786	969.015
	16.5881	2965.03			16.5851	2959.8			16.5851	2941.06
	16.721	1976.18			16.7203	2002.95			16.7203	1984.22
	16.354	5772.72			16.3558	5762.62			16.3558	5743.88
	16.261	3756.44			16.2617	3762.81			16.2617	3744.07
	16.216	4648.63			16.2183	4734.71			16.2183	4715.97
	16.4784	4672.54			16.4792	4678.11			16.4792	4659.37
	16.1885	3712.26			16.188	3663.74			16.188	3645
	16.422	5197.44			16.4188	5258.39			16.4188	5239.65
	16.3443	977.497			16.3445	978.069			16.3445	959.332
	16.6716	8568.72			16.6734	8558.64			16.6734	8539.9
	16.2948	785.713			16.2954	783.092			16.2954	764.353
	16.2379	2197.76			16.2389	2183.59			16.2389	2164.85
	16.5002	4415.48			16.5002	4419.46			16.5002	4400.71
	16.5704	2882.91			16.5706	2896.83			16.5706	2878.08
	16.529	856.351			16.5277	853.236			16.5277	834.5
	16.3723	3603.67			16.373	3573.7			16.373	3554.96
	16.571	4496.14			16.5729	4513.44			16.5729	4494.7
	16.5563	5532.87			16.5568	5588.47			16.5568	5569.73
	16.5465	4409.3			16.5466	4486.11			16.5466	4467.38
	16.3167	1033.35			16.317	1024.68			16.317	1005.93
	16.4833	6791.76			16.4818	6776.92			16.4818	6758.18
	16.4695	5614.88			16.4687	5662.39			16.4687	5643.66
	16.4852	2971.36			16.4849	2939.18			16.4849	2920.44
	16.5793	7050.91			16.5802	7120.34			16.5802	7101.6
	16.141	2492.06			16.1406	2473.86			16.1406	2455.12
	16.5774	831.764			16.5773	832.149			16.5773	813.407
	16.4165	4296.79			16.4156	4237.5			16.4156	4218.76
	16.0144	3976.62			16.0172	3935.93			16.0172	3917.19
	16.5998	5440.54			16.5995	5442.7			16.5995	5423.96
	16.5517	2850.52			16.5523	2879.18			16.5523	2860.45
	16.5564	7637.69			16.5541	7631.23			16.5541	7612.49
	16.5264	5926.14			16.5232	5880.1			16.5232	5861.35
	16.5273	4565.59			16.527	4516.47			16.527	4497.73
	16.1451	861.457			16.1462	861.689			16.1462	842.948
	16.2449	2460.91			16.243	2478.7			16.243	2459.96
	16.1185	833.258			16.1181	827.056			16.1181	808.316
	16.332	1075.5			16.3307	1067.55			16.3307	1048.81
	16.3844	991.56			16.3848	987.984			16.3848	969.247
	16.3516	2816.25			16.3524	2794.48			16.3524	2775.74
	16.3242	890.146			16.3248	883.69			16.3248	864.955
	16.3782	4081.35			16.3781	4062.18			16.3781	4043.45
	16.2416	5059.03			16.2391	5044.06			16.2391	5025.32
	16.4604	1374.2			16.4616	1376.85			16.4616	1358.11
	16.3453	793.283			16.3457	782.731			16.3457	763.992
	16.5852	3813.38			16.5833	3811.41			16.5833	3792.67
	16.3177	800.923			16.3189	794.305			16.3189	775.565
	16.2819	5722.96			16.28	5748.43			16.28	5729.7
	16.069	888.215			16.0699	886.647			16.0699	867.906
	16.2353	1111.84			16.2366	1097.43			16.2366	1078.69
	16.4167	1171.47			16.4157	1170.83			16.4157	1152.09
	16.6332	4589.12			16.6334	4668.3			16.6334	4649.56
	16.5603	5311.13			16.5654	5266.84			16.5654	5248.1
	16.475	3732.81			16.4739	3708.2			16.4739	3689.46
	16.4319	5044.08			16.4296	5079.74			16.4296	5061
	16.4788	5754.28			16.4801	5744.8			16.4801	5726.06
	16.3688	1043.56			16.3682	1037.24			16.3682	1018.5
	16.6188	9432.15			16.6163	9412.03			16.6163	9393.29
	16.3725	3387.12			16.3735	3406.66			16.3735	3387.92
	16.3209	1285.12			16.3187	1281.5			16.3187	1262.76
	16.4369	1229.15			16.4363	1221.97			16.4363	1203.23
	16.2041	1074.99			16.2035	1073.88			16.2035	1055.14
	16.2493	885.641			16.2498	884.475			16.2498	865.733
	16.0908	911.719			16.0914	902.278			16.0914	883.543
	16.58	8684.49			16.581	8682.8			16.581	8664.07
	16.2684	7433.81			16.2708	7345.93			16.2708	7327.19
	16.4341	7519.19			16.4311	7554.97			16.4311	7536.23
	16.3566	929.358			16.3556	929.188			16.3556	910.446
	15.9973	3085.41			15.9982	3053.12			15.9982	3034.38
	16.552	6349.05			16.5538	6295.15			16.5538	6276.41
	16.6248	4791.7			16.6218	4786.53			16.6218	4767.8
	16.5071	4027.05			16.5073	4082.48			16.5073	4063.75
	16.3426	2791.17			16.345	2796.32			16.345	2777.59
	16.4629	820.323			16.4631	816.995			16.4631	798.253
	16.3083	4154.88			16.3077	4148.94			16.3077	4130.2
	16.4277	1277.22			16.428	1274.23			16.428	1255.49
	16.478	823.263			16.4807	817.663			16.4807	798.924
	16.3744	817.242			16.3729	813.48			16.3729	794.743
	16.5427	7253.19			16.54	7232.86			16.54	7214.12
	16.375	825.008			16.3745	818.148			16.3745	799.407
	16.5352	4589.59			16.5351	4529.32			16.5351	4510.59
	16.2752	2831.59			16.2756	2839.38			16.2756	2820.64
	16.362	2809.03			16.361	2845.35			16.361	2826.61
	16.3247	3455.08			16.3267	3450.66			16.3267	3431.92
	16.5781	8781.1			16.578	8649.08			16.578	8630.34
	16.4197	3947.5			16.4211	3931.47			16.4211	3912.74
	16.3433	3766.22			16.3434	3759.14			16.3434	3740.4
	16.5495	1063.4			16.55	1057.28			16.55	1038.54
	16.5975	4442.05			16.5975	4420.79			16.5975	4402.05
	16.3374	849.612			16.337	841.364			16.337	822.624
	16.3884	6915.75			16.3899	6888.6			16.3899	6869.86
	16.6772	5265.27			16.6752	5307.07			16.6752	5288.33
	16.2766	4634.93			16.2745	4597.39			16.2745	4578.66
	16.5614	4447.78			16.5597	4432.28			16.5597	4413.54
	16.4832	5124.22			16.4816	5131.53			16.4816	5112.79
	16.3075	1227.8			16.3078	1218.17			16.3078	1199.43
	16.8733	6197.53			16.8676	6182.65			16.8676	6163.92
	16.1303	1100.83			16.13	1096.75			16.13	1078.01
	16.3596	833.034			16.359	825.135			16.359	806.4
	16.2537	1263.32			16.2548	1259.08			16.2548	1240.34
	16.3121	5242.61			16.3138	5246.62			16.3138	5227.88
	16.5305	7489.8			16.5296	7414.25			16.5296	7395.51
	16.5488	8752.29			16.5482	8721.93			16.5482	8703.19
	16.452	5679.03			16.4533	5638.6			16.4533	5619.85
	16.3903	5048.28			16.3901	5030.8			16.3901	5012.06
	16.1392	802.691			16.14	802.106			16.14	783.364
	16.3253	1168.37			16.3243	1162.84			16.3243	1144.1
	16.5076	6557.62			16.5094	6558.08			16.5094	6539.34
	16.4174	2817.47			16.4165	2790.62			16.4165	2771.88
	16.6244	4634.57			16.621	4622.95			16.621	4604.21
	16.446	4595.83			16.447	4640.12			16.447	4621.37
	16.3294	6317.31			16.3302	6334.95			16.3302	6316.21
	16.5224	8111.34			16.5256	8086.3			16.5256	8067.56
	16.5157	910.405			16.5166	901.954			16.5166	883.214
	16.3951	5142.78			16.3959	5087.92			16.3959	5069.18
	16.2329	870.908			16.2317	863.931			16.2317	845.189
	16.4496	5238.94			16.4472	5271.36			16.4472	5252.62
	16.517	5447.75			16.5178	5370.71			16.5178	5351.97
	16.3659	839.437			16.3673	834.397			16.3673	815.653
	16.5971	797.557			16.598	796.197			16.598	777.455
	16.4172	1013.23			16.4171	1006.64			16.4171	987.898
	16.2925	3651.91			16.2913	3694.35			16.2913	3675.61
	16.3371	2790.72			16.3365	2820.05			16.3365	2801.32
	16.5079	5106.54			16.5107	5091.57			16.5107	5072.84
	16.5338	911.309			16.532	899.748			16.532	881.007
	16.4461	5103.68			16.4456	5088.04			16.4456	5069.3
	16.4342	4801.97			16.4338	4810.04			16.4338	4791.3
	16.2024	5298.04			16.2042	5238.49			16.2042	5219.75
	16.5009	4186.92			16.5041	4215.12			16.5041	4196.38
	16.2964	822.426			16.2958	814.638			16.2958	795.898
	16.4849	820.716			16.4836	815.374			16.4836	796.637
	16.5206	2851.83			16.5185	2872.2			16.5185	2853.46
	16.427	4899.1			16.4304	4874.08			16.4304	4855.34
	16.6113	984.775			16.6138	982.339			16.6138	963.597
	16.2027	903.359			16.2038	894.24			16.2038	875.496
	16.5599	4737.45			16.5593	4690.99			16.5593	4672.25
	16.403	5129.1			16.4017	5205.09			16.4017	5186.35
	16.4737	7860.92			16.4759	7918.39			16.4759	7899.65
	16.4155	791.384			16.4141	783.559			16.4141	764.816
	16.601	5066.25			16.5953	5056.42			16.5953	5037.68
	16.3644	5158.57			16.3668	5160.22			16.3668	5141.47
	16.2705	4833.05			16.269	4845.55			16.269	4826.82
	16.4409	5492.66			16.4369	5466.98			16.4369	5448.24
	16.5707	7196.79			16.5683	7174.02			16.5683	7155.27
	16.4465	4930.23			16.4467	4978.53			16.4467	4959.79
	16.1477	3221.9			16.1483	3191.9			16.1483	3173.16
	16.25	2339.4			16.2491	2317.66			16.2491	2298.92
	16.5108	6152.21			16.5119	6131.57			16.5119	6112.83
	16.2428	2660.99			16.2424	2640.3			16.2424	2621.56
	16.3253	837.679			16.324	834.18			16.324	815.436
	16.4212	6333.65			16.4238	6292.67			16.4238	6273.93
	16.3869	805.825			16.3879	804.09			16.3879	785.347
	16.4731	855.636			16.4731	848.348			16.4731	829.611
	16.3036	3956.66			16.304	3894.97			16.304	3876.23
	16.5522	3017.76			16.5523	3043.31			16.5523	3024.57
	16.2353	1175.55			16.2356	1167.75			16.2356	1149.01
	16.7639	5972.88			16.7642	5915.48			16.7642	5896.74
	16.2465	4305.92			16.2455	4245.1			16.2455	4226.36
	16.544	1045.99			16.5442	1041.62			16.5442	1022.88
	16.2524	3692.85			16.253	3664.1			16.253	3645.35
	16.572	972.491			16.5727	964.522			16.5727	945.781
	16.4015	2945.04			16.4004	2949.64			16.4004	2930.9
	16.3184	2306.74			16.3157	2296.12			16.3157	2277.37
	16.1471	833.644			16.1476	828.03			16.1476	809.289
	16.3672	4367.15			16.3648	4381.02			16.3648	4362.29
	16.7145	5866.13			16.7176	5833.84			16.7176	5815.1
	16.42	789.835			16.4185	781.845			16.4185	763.106
	16.4277	7736.81			16.4257	7682.91			16.4257	7664.17
	16.5635	5904.7			16.563	5970.66			16.563	5951.91
	16.2205	952.981			16.2206	946.686			16.2206	927.944
	16.4961	1433.02			16.4951	1433.24			16.4951	1414.5
	16.7208	4719.48			16.7218	4770.3			16.7218	4751.56
	16.4931	6749.6			16.4896	6649.52			16.4896	6630.78
	16.2206	1229.88			16.2212	1221.78			16.2212	1203.04
	16.504	1074.1			16.5048	1070			16.5048	1051.26
	16.0056	4097.22			16.0063	4114.73			16.0063	4095.99
	16.106	4582.26			16.1064	4582.39			16.1064	4563.66
	16.686	4340.22			16.6829	4354.12			16.6829	4335.38
	16.472	2768.85			16.4707	2755.58			16.4707	2736.84
	16.4291	5448.75			16.4276	5427.41			16.4276	5408.67
	16.2409	877.609			16.2394	871.419			16.2394	852.678
	16.6857	5033.27			16.688	5041.18			16.688	5022.44
	16.3263	1161.62			16.3276	1153.62			16.3276	1134.88
	16.0616	6640.6			16.0643	6614.09			16.0643	6595.35
	16.3865	947.563			16.3877	943.142			16.3877	924.401
	16.3552	3906.14			16.3533	3896.39			16.3533	3877.66
	16.4535	782.846			16.4536	778.123			16.4536	759.386
	16.5962	2949.82			16.5943	2927.92			16.5943	2909.18
	16.2547	2373.81			16.2543	2390.37			16.2543	2371.63
	16.6046	7183.82			16.6087	7126.86			16.6087	7108.12
	16.5321	856.197			16.5319	855.275			16.5319	836.533
	16.2456	907.012			16.2444	905.107			16.2444	886.372
	16.2304	4618.37			16.232	4662.41			16.232	4643.68
	16.439	4296.61			16.4413	4315.57			16.4413	4296.83
	16.4277	4545.16			16.4273	4506.83			16.4273	4488.1
	16.4338	7260.9			16.4311	7359.04			16.4311	7340.3
	16.1052	4776.29			16.1047	4798.55			16.1047	4779.81
	16.1565	1110.33			16.1558	1110.31			16.1558	1091.58
	16.3512	2821.97			16.3516	2781.53			16.3516	2762.79
	16.3619	3423.08			16.36	3429.46			16.36	3410.71
	16.5653	4916.02			16.5656	4928.32			16.5656	4909.57
	16.239	1086.75			16.2392	1088.05			16.2392	1069.3
	16.4545	5135.97			16.4538	5099.79			16.4538	5081.05
	16.569	7711.81			16.5666	7787.53			16.5666	7768.79
	16.4027	824.44			16.4024	813.374			16.4024	794.633
	16.5945	5102.74			16.5922	5074.5			16.5922	5055.76
	16.3566	1191.88			16.3569	1187.21			16.3569	1168.46
	16.6208	6083.53			16.6212	6080.17			16.6212	6061.43
	16.6047	5744.14			16.6043	5672.88			16.6043	5654.14
	16.2892	794.237			16.2886	787.225			16.2886	768.487
	16.5775	5723.26			16.5769	5739.07			16.5769	5720.33
	16.2122	2249.95			16.2107	2245.37			16.2107	2226.63
	16.3464	935.15			16.3461	929.29			16.3461	910.548
	16.6661	4535.16			16.6632	4514.63			16.6632	4495.88
	16.2817	966.874			16.2815	960.658			16.2815	941.918
	16.288	7604.98			16.2852	7621.34			16.2852	7602.6
	16.3015	4855.29			16.2997	4840.4			16.2997	4821.66
	16.5943	4320.85			16.592	4324.2			16.592	4305.47
	16.5416	7280.84			16.5425	7200.41			16.5425	7181.67
	16.6709	6092.84			16.6714	6060.97			16.6714	6042.23
	16.3045	3851.76			16.3026	3858.8			16.3026	3840.06
	16.4156	1296.63			16.4138	1290.95			16.4138	1272.21
	16.2024	843.745			16.2026	838.69			16.2026	819.948
	16.216	1015.8			16.2165	1009.01			16.2165	990.27
	16.4387	5646.94			16.4405	5660.71			16.4405	5641.97
	16.3969	4803.44			16.3954	4794.87			16.3954	4776.13
	16.2708	3028.16			16.2718	3018			16.2718	2999.25
	16.3552	3977.9			16.3556	3951.75			16.3556	3933.01
	16.3269	1215.91			16.3272	1207.2			16.3272	1188.45
	16.4441	3063.22			16.442	3066.39			16.442	3047.65
	16.1641	3546.76			16.1652	3547.5			16.1652	3528.75
	16.6317	6793.44			16.6314	6655.66			16.6314	6636.92
	16.5523	5225.61			16.5493	5112.97			16.5493	5094.23
	16.1503	789.878			16.1501	783.399			16.1501	764.656
	16.3001	2749.43			16.2985	2786.03			16.2985	2767.29
	16.384	6481.83			16.3835	6498.01			16.3835	6479.27
	16.3089	4801.19			16.3106	4764.4			16.3106	4745.66
	16.2328	4668.31			16.2286	4744.41			16.2286	4725.67
	16.4597	839.222			16.4599	834.496			16.4599	815.754
	16.6474	8966.27			16.6515	8945.82			16.6515	8927.08
	16.4946	5458.01			16.4929	5405.89			16.4929	5387.15
	16.103	2417.72			16.1032	2423.8			16.1032	2405.06
	16.5541	5508.15			16.5557	5418.77			16.5557	5400.02
	16.5075	2584.65			16.5041	2538.1			16.5041	2519.36
	16.5589	5360.08			16.561	5366.29			16.561	5347.55
	16.4409	5023.45			16.4403	5099.13			16.4403	5080.39
	16.1596	1209.06			16.1593	1206.92			16.1593	1188.17
	16.5931	5410.66			16.5971	5443.22			16.5971	5424.48
	16.3465	947.706			16.3456	945.812			16.3456	927.071
	16.4973	5255.81			16.5005	5160.25			16.5005	5141.51
	16.7189	8885.8			16.7179	9039.21			16.7179	9020.47
	16.5677	4221.54			16.5678	4172.77			16.5678	4154.02
	16.4528	4204.35			16.4547	4200.51			16.4547	4181.77
	16.5238	4323.11			16.5278	4317			16.5278	4298.26
	16.3968	979.43			16.3988	974.302			16.3988	955.563
	16.6765	8022.63			16.6758	7813.49			16.6758	7794.75
	16.4092	7225.73			16.4062	7189.08			16.4062	7170.34
	16.3236	5524.49			16.3233	5520.63			16.3233	5501.89
	16.545	8527.29			16.5445	8493.56			16.5445	8474.82
	16.571	7771.53			16.5706	7797.43			16.5706	7778.68
	16.4652	4394.06			16.465	4379.16			16.465	4360.42
	16.1804	3015.27			16.1809	3015.11			16.1809	2996.37
	16.5177	1256.66			16.5183	1246.73			16.5183	1227.99
	16.0049	4399.98			16.0067	4428.94			16.0067	4410.2
	16.4112	4585.56			16.4099	4598.93			16.4099	4580.19
	16.3622	3930.27			16.3625	3943.08			16.3625	3924.34
	16.7107	9588.41			16.7056	9599.59			16.7056	9580.85
	16.3376	2587.95			16.3388	2573.72			16.3388	2554.99
	16.3974	5406.36			16.398	5355.67			16.398	5336.93
	16.5366	8048.08			16.5368	8090.5			16.5368	8071.75
	16.4597	5266.2			16.4581	5262.03			16.4581	5243.29
	16.3691	3602.02			16.3701	3601.65			16.3701	3582.91
	16.5648	8515.2			16.5662	8524.06			16.5662	8505.33
	16.3831	6442.65			16.3893	6548.34			16.3893	6529.6
	16.4307	7268.83			16.4276	7344.71			16.4276	7325.97
	16.4013	868.257			16.4016	864.624			16.4016	845.883
	16.3591	6480.71			16.3631	6455.45			16.3631	6436.7
	16.1292	982.402			16.1303	975.912			16.1303	957.169
	16.502	949.21			16.5003	947.654			16.5003	928.914
	16.3617	3347.12			16.3588	3350.52			16.3588	3331.77
	16.4836	3659.53			16.4809	3674.24			16.4809	3655.5
	16.4047	5160.26			16.4067	5191.85			16.4067	5173.11
	16.5014	798.662			16.5015	799.666			16.5015	780.925
	16.4275	1016.44			16.4263	1006.21			16.4263	987.474
	16.4701	4508.9			16.4702	4429.05			16.4702	4410.31
	16.4744	7635.95			16.4723	7604.15			16.4723	7585.41
	16.4478	975.794			16.4474	969.203			16.4474	950.468
	16.2435	821.204			16.2421	815.678			16.2421	796.946
	16.5167	6337.62			16.5144	6302.96			16.5144	6284.22
	16.4922	5379.91			16.4913	5321.8			16.4913	5303.06
	16.4658	6453.73			16.4689	6493.81			16.4689	6475.08
	16.2051	3395.42			16.2055	3384			16.2055	3365.26
	16.446	5517.37			16.4452	5495.5			16.4452	5476.77
	16.4451	1219.83			16.4461	1219.88			16.4461	1201.14
	16.3462	905.322			16.3454	899.475			16.3454	880.732
	16.4325	1180.15			16.4326	1173.31			16.4326	1154.57
	16.541	792.053			16.542	789.824			16.542	771.086
	16.2886	830.147			16.2881	829.752			16.2881	811.017
	16.1003	4441.25			16.099	4439.69			16.099	4420.95
	16.1273	2555.28			16.1271	2521.86			16.1271	2503.12
	16.2744	5558.86			16.2746	5596.28			16.2746	5577.54
	16.3865	782.661			16.3863	770.691			16.3863	751.952
	16.2235	7646.65			16.2245	7658.92			16.2245	7640.18
	16.3814	7781.07			16.3831	7864.43			16.3831	7845.7
	16.5028	999.676			16.5022	995.638			16.5022	976.895
	16.3086	4053.67			16.3094	4044.63			16.3094	4025.89
	16.51	6578.45			16.5108	6612.32			16.5108	6593.57
	16.2815	2580.06			16.2809	2580.95			16.2809	2562.21
	16.2709	1078.17			16.2691	1072.76			16.2691	1054.01
	16.3845	6968.9			16.3864	7007.67			16.3864	6988.93
	16.5508	5239.68			16.5501	5150.11			16.5501	5131.36
	16.4446	7433.33			16.4431	7421.6			16.4431	7402.86
	16.2845	5108.56			16.2838	5144.27			16.2838	5125.53
	16.5068	843.959			16.5066	840.433			16.5066	821.693
	16.3744	797.113			16.3754	794.209			16.3754	775.467
	16.4382	5274.91			16.4404	5214.81			16.4404	5196.07
	16.306	2271.39			16.3056	2238.61			16.3056	2219.87
	16.6831	8384.45			16.6822	8265.46			16.6822	8246.71
	16.706	1450.56			16.7067	1460.01			16.7067	1441.27
	16.6112	4551.42			16.612	4528.64			16.612	4509.9
	16.7631	7804.52			16.7628	7860.77			16.7628	7842.03
	16.5303	7327.02			16.5299	7414.66			16.5299	7395.93
	16.5155	4974.7			16.5169	4906.88			16.5169	4888.14
	16.5758	5658.33			16.5785	5556.06			16.5785	5537.32
	16.5135	1014.25			16.5144	1009.11			16.5144	990.371
	16.3113	805.155			16.3128	800.532			16.3128	781.791
	16.6104	4041.65			16.6075	4059.63			16.6075	4040.89
	16.2295	1079.37			16.2292	1079.38			16.2292	1060.64
	16.492	5845.67			16.4917	5862.87			16.4917	5844.12
	16.3996	1266.49			16.3995	1256.79			16.3995	1238.05
	16.6726	6007.71			16.671	5980.65			16.671	5961.91
	16.6054	7619.22			16.6061	7534.43			16.6061	7515.69
	15.9775	2427.75			15.9772	2399.99			15.9772	2381.25
	16.4433	5592.91			16.4425	5626.75			16.4425	5608.01
	16.5785	1079.39			16.5774	1079.44			16.5774	1060.7
	16.3288	7247.75			16.3288	7177.32			16.3288	7158.59
	16.2293	1177.87			16.2307	1173.92			16.2307	1155.18
	16.6818	4618.51			16.6844	4578.62			16.6844	4559.88
	16.6432	1016.55			16.6448	1006.5			16.6448	987.768
	16.5681	1320.05			16.569	1319.98			16.569	1301.23
	16.2683	1223.23			16.2692	1215.8			16.2692	1197.06
	16.4528	1199.71			16.452	1195.56			16.452	1176.82
	16.4761	2953.18			16.4746	2945.4			16.4746	2926.66
	16.446	3509.04			16.4446	3515.82			16.4446	3497.09
	16.6932	729.825			16.6936	724.466			16.6936	705.724
	16.5958	6487.11			16.5942	6531.48			16.5942	6512.73
	16.4128	4302.76			16.4104	4323.9			16.4104	4305.16
	16.4727	6795.1			16.4743	6781.83			16.4743	6763.09
	16.5515	8137.17			16.5521	8169.34			16.5521	8150.6
	16.4583	4545.51			16.4587	4499.22			16.4587	4480.48
	16.3455	4140.52			16.3462	4144.52			16.3462	4125.77
	16.4655	4778.76			16.4654	4794.37			16.4654	4775.64
	16.4629	5344.19			16.4648	5389.33			16.4648	5370.59
	16.3258	892.406			16.3257	882.632			16.3257	863.891
	16.4643	5148.75			16.4647	5116.58			16.4647	5097.83
	16.5634	5346.73			16.5637	5264.31			16.5637	5245.57
	16.3571	868.329			16.3558	862.691			16.3558	843.951
	16.2956	4251.45			16.294	4224.48			16.294	4205.75
	16.5089	2963.06			16.5109	2950.68			16.5109	2931.94
	16.4857	6989.71			16.4862	7022.66			16.4862	7003.92
	16.4887	5566.79			16.4892	5560.19			16.4892	5541.45
	16.1752	2392.25			16.1743	2367.92			16.1743	2349.17
	16.4508	806.2			16.4515	807.828			16.4515	789.089
	16.5866	2999.51			16.586	2938.16			16.586	2919.42
	16.2918	809.005			16.2936	803.872			16.2936	785.132
	16.407	1248.5			16.4074	1247.32			16.4074	1228.58
	16.5465	1107.53			16.5461	1100.05			16.5461	1081.31
	16.3041	5078.66			16.3048	5080.12			16.3048	5061.38
	16.5108	3829.02			16.5099	3838.94			16.5099	3820.2
	16.3261	846.185			16.3284	839.66			16.3284	820.924
	16.5452	7541.19			16.544	7512.11			16.544	7493.36
	16.2963	4049.51			16.2959	4030.88			16.2959	4012.14
	16.3091	4040.78			16.3125	4004.5			16.3125	3985.75
	16.5262	4110.09			16.5269	4106.3			16.5269	4087.56
	16.4105	1356.71			16.409	1349.2			16.409	1330.46
	16.3586	7417.36			16.3579	7429.55			16.3579	7410.8
	16.5439	2993.78			16.5437	2996.94			16.5437	2978.2
	16.4749	1269.41			16.4759	1267.47			16.4759	1248.73
	16.2136	3313.04			16.2138	3328.03			16.2138	3309.29
	16.405	4420.53			16.4027	4468.93			16.4027	4450.19
	16.32	4011.68			16.3247	3984.98			16.3247	3966.24
	16.3514	831.837			16.352	822.358			16.352	803.619
	16.2667	4746.14			16.2669	4755.64			16.2669	4736.9
	16.401	3419.99			16.4009	3376.33			16.4009	3357.59
	16.3703	7961.92			16.3704	7895.77			16.3704	7877.03
	16.7613	6494.52			16.7613	6476.27			16.7613	6457.53
	16.5543	873.873			16.5555	870.683			16.5555	851.941
	16.617	818.574			16.6185	809.498			16.6185	790.757
	16.2578	3870.43			16.2565	3879.15			16.2565	3860.41
	16.3945	1175.58			16.3952	1174.67			16.3952	1155.93
	16.3149	4560.73			16.3174	4554.03			16.3174	4535.29
	16.6603	3798.67			16.662	3824.13			16.662	3805.39
	16.2746	890.907			16.2756	885.409			16.2756	866.669
	16.4213	1076.49			16.4216	1072.58			16.4216	1053.84
	16.2452	1007.75			16.2458	1002.49			16.2458	983.75
	16.2457	3763.03			16.2456	3736.01			16.2456	3717.28
	16.3214	5867.82			16.3229	5883.16			16.3229	5864.42
	16.2968	1275.91			16.2985	1267.03			16.2985	1248.3
	16.5243	6960.81			16.5246	6928.71			16.5246	6909.96
	16.2322	4052.14			16.2336	4010.29			16.2336	3991.55
	16.5536	5207.05			16.553	5245.75			16.553	5227.01
	16.1626	1270.12			16.1625	1264.06			16.1625	1245.32
	16.2422	5580.11			16.2435	5577.21			16.2435	5558.47
	16.1098	3191.41			16.1086	3178.45			16.1086	3159.72
	16.2749	5477.06			16.2755	5475.61			16.2755	5456.88
	16.2719	1103.92			16.2697	1098.49			16.2697	1079.75
	16.3538	879.38			16.3531	876.115			16.3531	857.375
	16.6607	6423.91			16.6594	6484.44			16.6594	6465.69
	16.317	5514.29			16.3169	5524.37			16.3169	5505.63
	16.5244	6181.35			16.5204	6190.11			16.5204	6171.37
	16.3542	813.529			16.3529	806.196			16.3529	787.455
	16.4258	4623.56			16.4251	4606.52			16.4251	4587.78
	16.3822	4993.28			16.3816	5007.76			16.3816	4989.03
	16.3823	5721.85			16.3797	5715.07			16.3797	5696.32
	16.2963	805.098			16.2968	800.1			16.2968	781.351
	16.7103	5788.36			16.7095	5694.4			16.7095	5675.66
	16.4873	6465.36			16.4889	6458.64			16.4889	6439.9
	16.4131	887.123			16.4133	883.607			16.4133	864.872
	16.5282	5780.63			16.534	5852.37			16.534	5833.63
	16.4593	5475.07			16.4587	5538.89			16.4587	5520.15
	16.1894	4063.64			16.1896	4004.43			16.1896	3985.69
	16.5183	3699.93			16.5217	3712.99			16.5217	3694.25
	16.525	789.343			16.5275	783.981			16.5275	765.232
	16.4345	1169.68			16.4333	1169.95			16.4333	1151.21
	16.5197	4753.95			16.5191	4722.21			16.5191	4703.47
	16.3968	4652.23			16.3981	4680.19			16.3981	4661.45
	16.7173	4479.74			16.7188	4396.81			16.7188	4378.07
	16.6466	8403.45			16.6452	8303.87			16.6452	8285.13
	16.2255	3076.77			16.2251	3077.43			16.2251	3058.69
	16.2942	1160.18			16.2947	1156.63			16.2947	1137.88
	16.4529	800.406			16.4531	792.313			16.4531	773.571
	16.425	841.652			16.4245	843.93			16.4245	825.188
	16.3894	6381.28			16.3919	6419.49			16.3919	6400.75
	16.3225	5570.72			16.3201	5568.94			16.3201	5550.2
	16.6913	7720.08			16.688	7720.69			16.688	7701.94
	16.117	5454.05			16.1157	5477.84			16.1157	5459.1
	16.2376	2452.52			16.2361	2436.81			16.2361	2418.07
	16.517	4131.9			16.5165	4056.08			16.5165	4037.34
	16.3625	3996.26			16.3645	4001.7			16.3645	3982.96
	16.131	1014.38			16.1311	1006.28			16.1311	987.538
	16.5231	943.323			16.5213	939.044			16.5213	920.306
	16.536	4375.86			16.5355	4437.69			16.5355	4418.95
	16.4481	6783.83			16.4442	6773.42			16.4442	6754.68
	16.5021	1307.12			16.5042	1304.37			16.5042	1285.63
	16.0257	3150.15			16.0227	3171.6			16.0227	3152.86
	16.4284	4692.84			16.4311	4629.42			16.4311	4610.69
	16.302	902.868			16.3014	896.218			16.3014	877.48
	16.4753	1117.32			16.476	1111.21			16.476	1092.47
	16.3826	989.811			16.3821	982.323			16.3821	963.581
	16.4895	6604.98			16.488	6604.05			16.488	6585.31
	16.5937	3157.76			16.595	3107.55			16.595	3088.82
	16.2581	1022.45			16.2575	1015.37			16.2575	996.637
	16.2197	2590.73			16.2194	2598.02			16.2194	2579.28
	16.4868	3829.24			16.4845	3810.7			16.4845	3791.96
	16.3017	7503.63			16.2981	7541.38			16.2981	7522.63
	16.5611	4633.23			16.5601	4610.7			16.5601	4591.97
	16.3429	1309.36			16.3423	1299.73			16.3423	1280.99
	16.4996	4536.28			16.4988	4507.02			16.4988	4488.28
	16.5425	4906.12			16.5406	4868.11			16.5406	4849.36
	16.462	801.074			16.4626	798.414			16.4626	779.672
	16.5408	6383.25			16.5402	6398.08			16.5402	6379.34
	16.3512	1276.31			16.3514	1281.91			16.3514	1263.17
	16.3508	1021.05			16.353	1021.49			16.353	1002.76
	16.293	908.857			16.2931	902.586			16.2931	883.849
	16.2957	940.943			16.2941	935.396			16.2941	916.658
	16.2629	1025.4			16.2619	1017.27			16.2619	998.531
	16.5031	787.33			16.5014	783.167			16.5014	764.426
	16.3024	789.543			16.303	786.445			16.303	767.71
	16.0852	1251.83			16.0844	1246.77			16.0844	1228.04
	16.2488	852.867			16.2498	845.701			16.2498	826.959
	16.3946	7133.94			16.3944	7125.57			16.3944	7106.83
	16.1468	1102.47			16.1461	1098.09			16.1461	1079.35
	16.6514	4504.76			16.652	4487.94			16.652	4469.21
	16.4954	4974.49			16.4941	4988.59			16.4941	4969.84
	16.4334	4247.35			16.4343	4211.04			16.4343	4192.3
	16.4669	4121.82			16.4667	4174.35			16.4667	4155.6
	16.5421	847.296			16.542	839.89			16.542	821.16
	16.4961	831.872			16.497	827.88			16.497	809.139
	16.502	7629.37			16.5022	7725.28			16.5022	7706.54
	16.3011	779.01			16.2992	773.178			16.2992	754.436
	16.3768	6219.86			16.3766	6247.71			16.3766	6228.97
	16.2338	979.585			16.2351	975.872			16.2351	957.132
	16.4734	5890.25			16.4738	5874.6			16.4738	5855.86
	16.2706	882.628			16.2696	877.463			16.2696	858.721
	16.1634	5531.07			16.1646	5504.75			16.1646	5486
	16.5423	4541.25			16.5433	4540.22			16.5433	4521.48
	16.3887	4442.22			16.3904	4458.59			16.3904	4439.85
	16.195	4544.26			16.1958	4534.46			16.1958	4515.72
	16.4579	944.047			16.4568	938.03			16.4568	919.291
	16.3026	968.048			16.3032	966.826			16.3032	948.09
	16.4996	4680.3			16.4983	4669.52			16.4983	4650.78
	16.3102	1051.83			16.3087	1045.8			16.3087	1027.06
	16.3669	3981.31			16.3689	3979.89			16.3689	3961.15
	16.5035	7133.37			16.5017	7163.02			16.5017	7144.29
	16.6915	9398.21			16.6943	9362.3			16.6943	9343.56
	16.2063	781.975			16.2059	784.219			16.2059	765.48
	16.6509	9593.91			16.6512	9560.22			16.6512	9541.48
	16.3504	3516.59			16.3504	3491.14			16.3504	3472.4
	16.1868	880.737			16.1858	875.949			16.1858	857.21
	16.3674	3332.95			16.3676	3327.43			16.3676	3308.68
	16.2242	3228.47			16.225	3211.59			16.225	3192.86
	16.374	6452.67			16.3733	6487.54			16.3733	6468.81
	16.7056	5824.65			16.7031	5724.97			16.7031	5706.23
	16.3268	983.784			16.3259	980.437			16.3259	961.696
	16.5978	7082.88			16.5962	7016.84			16.5962	6998.11
	16.616	4556.03			16.616	4570.03			16.616	4551.29
	16.2189	5838.65			16.2191	5834.45			16.2191	5815.71
	16.1876	3523.56			16.1897	3506.6			16.1897	3487.86
	16.5676	4536.56			16.5647	4511.3			16.5647	4492.55
	16.4133	4534.08			16.4129	4585.54			16.4129	4566.79
	16.347	1099.34			16.346	1100.53			16.346	1081.79
	16.2435	5018.72			16.243	5000.92			16.243	4982.18
	16.4518	1003.65			16.452	996.342			16.452	977.608
	16.4889	5160.52			16.4901	5141.44			16.4901	5122.7
	16.1777	5852.42			16.1799	5758.36			16.1799	5739.61
	16.0685	1234.43			16.0664	1226.88			16.0664	1208.15
	16.3241	4324.15			16.3246	4325.49			16.3246	4306.75
	16.2995	3570.08			16.3013	3533.46			16.3013	3514.72
	16.5376	5653.17			16.5371	5645.57			16.5371	5626.82
	16.5102	2524.7			16.511	2537.78			16.511	2519.04
	16.2723	4213.69			16.2725	4205.47			16.2725	4186.73
	16.5898	5121.25			16.5902	5190.03			16.5902	5171.28
	16.5888	7038.24			16.5906	7045.78			16.5906	7027.04
	16.2717	6392.79			16.2749	6328.09			16.2749	6309.35
	16.4433	5506.87			16.4429	5540.71			16.4429	5521.97
	16.3872	7248.04			16.3832	7209.89			16.3832	7191.15
	16.4236	8337.06			16.4243	8338.89			16.4243	8320.15
	16.4472	6827.75			16.4476	6762.85			16.4476	6744.12
	16.3318	2436.15			16.3302	2435.96			16.3302	2417.22
	16.4557	4041.72			16.4529	4056.93			16.4529	4038.19
	16.3418	4770.92			16.3433	4746.22			16.3433	4727.49
	16.4227	4861.11			16.42	4840.35			16.42	4821.62
	16.2944	6134.79			16.2951	6172.3			16.2951	6153.56
	16.2269	844.328			16.2274	838.891			16.2274	820.156
	16.1807	999.466			16.1813	994.227			16.1813	975.486
	16.5712	7885.13			16.5704	7807.5			16.5704	7788.76
	16.5296	1070.37			16.5286	1059.22			16.5286	1040.48
	16.6681	5043.74			16.667	5087.11			16.667	5068.37
	16.6867	8717.09			16.6858	8925.34			16.6858	8906.6
	16.3195	978.066			16.3187	971.459			16.3187	952.721
	16.5586	4419.03			16.5566	4431.2			16.5566	4412.46
	16.442	962.807			16.4404	955.618			16.4404	936.875
	16.3846	1015.7			16.3847	1011.47			16.3847	992.735
	16.4767	848.448			16.4762	842.186			16.4762	823.443
	16.2287	3814.93			16.2277	3815.46			16.2277	3796.72
	16.5485	5663.14			16.5475	5634.97			16.5475	5616.23
	16.3214	3386			16.3213	3347.85			16.3213	3329.11
	16.3592	5380.61			16.3571	5327.62			16.3571	5308.88
	16.5649	5456.79			16.5609	5387.65			16.5609	5368.9
	16.4174	7950.8			16.4175	7924.03			16.4175	7905.29
	16.4761	4616.17			16.4802	4566.25			16.4802	4547.5
	16.3603	914.702			16.3599	905.406			16.3599	886.665
	16.5067	3999.99			16.5067	3978.23			16.5067	3959.49
	16.6036	4280.56			16.6026	4303			16.6026	4284.26
	16.4366	5797.82			16.438	5762.56			16.438	5743.82
	16.2522	1186.1			16.2523	1190.96			16.2523	1172.22
	16.1733	875.846			16.172	872.239			16.172	853.504
	16.2661	782.639			16.2661	777.359			16.2661	758.615
	16.4992	4420.93			16.5055	4374.96			16.5055	4356.22
	16.5368	4863.12			16.5369	4835.09			16.5369	4816.36
	16.5068	3881.22			16.5095	3872.49			16.5095	3853.75
	16.4585	969.131			16.4586	961.209			16.4586	942.476
	16.2264	3803.08			16.2284	3804.83			16.2284	3786.09
	16.3699	4672.56			16.3688	4692.64			16.3688	4673.91
	16.3292	830.393			16.3284	826.659			16.3284	807.923
	16.3756	4234.62			16.3766	4229.85			16.3766	4211.11
	16.3812	1234.26			16.3819	1229.08			16.3819	1210.34
	16.3809	5405.59			16.3801	5438.7			16.3801	5419.96
	16.4921	6715.33			16.4926	6719.27			16.4926	6700.53
	16.2228	3907.99			16.2223	3890.62			16.2223	3871.88
	16.3258	5700.54			16.3274	5701.27			16.3274	5682.53
	16.638	4996.56			16.6361	5093.17			16.6361	5074.43
	16.2691	864.82			16.2705	860.161			16.2705	841.425
	16.3678	3924.11			16.3682	3926.94			16.3682	3908.2
	16.2506	3511.98			16.2512	3516.72			16.2512	3497.98
	16.4552	974.407			16.4545	969.903			16.4545	951.161
	16.5656	7396.28			16.5639	7543.27			16.5639	7524.53
	16.6527	6704.51			16.6485	6763.88			16.6485	6745.14
	16.4082	4906.09			16.411	4809.99			16.411	4791.25
	16.46	6094.28			16.4582	6043.97			16.4582	6025.23
	16.4528	4837.53			16.4528	4795.97			16.4528	4777.23
	16.6853	5908.88			16.6848	5995.42			16.6848	5976.68
	16.1579	1239.8			16.1582	1232.65			16.1582	1213.91
	16.2587	2265.21			16.2602	2237.32			16.2602	2218.58
	16.2934	1194.67			16.2951	1185.55			16.2951	1166.81
	16.6465	5502.55			16.6454	5433.65			16.6454	5414.91
	16.6579	4311.47			16.6571	4349.34			16.6571	4330.6
	16.3533	5206.57			16.3538	5200.4			16.3538	5181.67
	16.1352	4614.96			16.1375	4612.88			16.1375	4594.15
	16.1992	1232.64			16.1995	1227.61			16.1995	1208.87
	16.3996	3736.68			16.4014	3699.13			16.4014	3680.39
	16.3052	957.957			16.3034	953.964			16.3034	935.224
	16.5264	874.235			16.5282	865.767			16.5282	847.026
	16.645	5062.45			16.6455	5107.05			16.6455	5088.31
	16.6871	6167.72			16.6868	6158.23			16.6868	6139.49
	16.4301	1212.32			16.4279	1211.38			16.4279	1192.64
	16.5726	1025.27			16.57	1016.59			16.57	997.854
	16.3892	877.687			16.3889	871.279			16.3889	852.538
	16.4965	6542.06			16.4979	6480.89			16.4979	6462.14
	16.2796	3479.59			16.2807	3463.71			16.2807	3444.97
	16.3666	4786.62			16.3636	4781.02			16.3636	4762.28
	16.2179	2788.42			16.2183	2792.92			16.2183	2774.17
	16.401	4880.46			16.4061	4890.77			16.4061	4872.03
	16.5934	8648.66			16.5967	8671.71			16.5967	8652.97
	16.2486	4476.57			16.2462	4486.2			16.2462	4467.47
	16.5324	8557.11			16.5296	8569.96			16.5296	8551.22
	16.2176	5174.11			16.2168	5177.91			16.2168	5159.17
	16.3295	4277.01			16.3293	4328.66			16.3293	4309.92
	16.3279	958.226			16.3273	957.962			16.3273	939.222
	16.3021	5668.99			16.3023	5660.45			16.3023	5641.7
	16.6499	947.019			16.65	939.79			16.65	921.048
	16.5245	4344.29			16.5257	4369.43			16.5257	4350.69
	16.4626	5630.54			16.4656	5560.05			16.4656	5541.3
	16.1795	3323.16			16.1774	3304.86			16.1774	3286.12
	16.3408	2809.09			16.3406	2794.01			16.3406	2775.27
	16.3284	3203.9			16.3338	3142.19			16.3338	3123.45
	16.3035	3402.44			16.3064	3403.44			16.3064	3384.7
	16.4324	6267.24			16.4319	6254.93			16.4319	6236.2
	16.3746	1033.29			16.375	1023.75			16.375	1005.01
	16.4476	825.271			16.447	817.434			16.447	798.699
	16.3062	842.838			16.3074	837.163			16.3074	818.419
	16.2815	4773.02			16.281	4809.32			16.281	4790.58
	16.636	5504.06			16.6341	5491.14			16.6341	5472.4
	16.1706	1280.08			16.1719	1275.78			16.1719	1257.05
	16.3003	5758.32			16.2992	5695.15			16.2992	5676.41
	16.4777	4373.44			16.4782	4398.37			16.4782	4379.63
	16.568	7565.19			16.5691	7494.7			16.5691	7475.96
	16.1629	2338.46			16.1653	2317.46			16.1653	2298.71
	16.347	4668.59			16.347	4687.53			16.347	4668.8
	16.4429	890.507			16.4413	887.565			16.4413	868.825
	16.3116	779.826			16.3117	774.901			16.3117	756.16
	16.3792	898.742			16.3783	890.187			16.3783	871.445
	16.5057	7921.06			16.5076	7877.01			16.5076	7858.27
	16.3662	6141.24			16.3671	6093.77			16.3671	6075.03
	16.2733	856.859			16.2725	854.584			16.2725	835.841
	16.5269	852.233			16.5258	844.104			16.5258	825.361
	16.8045	6415.91			16.801	6383.65			16.801	6364.91
	16.5548	963.713			16.5539	952.598			16.5539	933.857
	16.575	1597.79			16.5744	1598.23			16.5744	1579.49
	16.4479	3404.96			16.4467	3389.76			16.4467	3371.01
	16.6431	5995.54			16.644	5974.74			16.644	5956
	16.3486	798.188			16.3466	790.866			16.3466	772.126
	16.3571	5128.55			16.3548	5170.42			16.3548	5151.68
	16.658	5207.61			16.6585	5124.22			16.6585	5105.48
	16.3327	5916.6			16.3347	5948.63			16.3347	5929.89
	16.6204	799.07			16.6193	798.516			16.6193	779.776
	16.2818	4851.21			16.2834	4845.72			16.2834	4826.98
	16.2167	1003.56			16.2157	997.697			16.2157	978.954
	16.676	8689.56			16.6759	8688.03			16.6759	8669.29
	16.2124	4312.64			16.2136	4322.27			16.2136	4303.53
	16.5038	1049.51			16.5043	1047.95			16.5043	1029.21
	16.471	2945.17			16.4707	2918.24			16.4707	2899.5
	16.3924	5440.44			16.393	5448.24			16.393	5429.49
	16.3125	975.054			16.3123	963.957			16.3123	945.214
	16.1337	5177.94			16.1358	5146.56			16.1358	5127.82
	16.3965	1108			16.3966	1101.28			16.3966	1082.54
	16.679	9255.52			16.6788	9250.32			16.6788	9231.58
	16.5208	4473.4			16.5212	4467.5			16.5212	4448.76
	16.2837	6875.45			16.2834	6835.37			16.2834	6816.63
	16.6123	3339.85			16.6128	3320.12			16.6128	3301.38
	16.5257	4242.86			16.5245	4227.3			16.5245	4208.56
	16.4822	844.758			16.4836	840.112			16.4836	821.37
	16.3725	3743.78			16.3716	3715.35			16.3716	3696.61
	16.5189	5410.17			16.5201	5485.4			16.5201	5466.66
	16.0839	797.609			16.0847	794.413			16.0847	775.67
	16.4505	941.205			16.4512	930.181			16.4512	911.439
	16.3135	863.227			16.3143	856.867			16.3143	838.129
	16.4516	839.687			16.4508	833.497			16.4508	814.756
	16.5093	5066.73			16.5089	5066.04			16.5089	5047.3
	16.3717	1354.09			16.3716	1352.77			16.3716	1334.03
	16.387	6591.71			16.3868	6587.31			16.3868	6568.57
	16.3199	2733.69			16.317	2739.83			16.317	2721.09
	16.2723	1277.07			16.2724	1275.19			16.2724	1256.45
	16.5401	5096.47			16.5377	5152.92			16.5377	5134.18
	16.5481	2747.49			16.5476	2737.03			16.5476	2718.29
	16.4432	4448.31			16.4398	4407.63			16.4398	4388.89
	16.8044	10765.7			16.8038	10938.9			16.8038	10920.1
	16.4176	1175.36			16.4179	1169.76			16.4179	1151.02
	16.5596	997.565			16.5587	995.292			16.5587	976.55
	16.6809	4995.54			16.6793	4874.57			16.6793	4855.83
	16.5421	5441.95			16.5417	5439.18			16.5417	5420.44
	16.3669	2647.12			16.369	2633.06			16.369	2614.31
	16.6097	931.617			16.61	930.031			16.61	911.288
	16.5031	4493.16			16.4998	4526.6			16.4998	4507.86
	16.5506	4594.32			16.5496	4618.42			16.5496	4599.68
	16.4416	817.345			16.4426	812.953			16.4426	794.211
	16.6209	4666.37			16.6201	4642.87			16.6201	4624.14
	16.3441	4727.09			16.3442	4784.42			16.3442	4765.68
	16.6628	5758.86			16.6623	5722.67			16.6623	5703.93
	16.4682	8035.63			16.4677	7988.76			16.4677	7970.02
	16.4127	7794.35			16.4085	7822.38			16.4085	7803.64
	16.24	2637.13			16.2401	2672.96			16.2401	2654.22
	16.2303	871.371			16.2312	863.119			16.2312	844.376
	16.15	839.602			16.15	837.294			16.15	818.559
	16.3418	4832.49			16.3427	4800.05			16.3427	4781.31
	16.3475	3815.25			16.3463	3806.85			16.3463	3788.11
	16.3818	5197.21			16.3825	5247.76			16.3825	5229.02
	16.4706	7695.24			16.4698	7716.75			16.4698	7698.02
	16.3325	783.281			16.3324	775.465			16.3324	756.724
	16.3412	5182.28			16.3403	5131.76			16.3403	5113.02
	16.3068	810.923			16.3065	807.802			16.3065	789.062
	16.4853	3707.24			16.4837	3701.15			16.4837	3682.41
	16.4011	827.833			16.4022	821.847			16.4022	803.105
	16.2444	4603.88			16.2415	4643.62			16.2415	4624.89
	16.2573	3583.02			16.2577	3588.62			16.2577	3569.89
	16.2773	1212.46			16.2786	1203.69			16.2786	1184.95
	16.4119	863.965			16.4106	862.477			16.4106	843.737
	16.7281	5241.71			16.7287	5255.67			16.7287	5236.94
	16.2655	3711.71			16.2647	3712.26			16.2647	3693.52
	16.3531	4809.13			16.3532	4787.59			16.3532	4768.85
	16.3563	838.89			16.3584	832.459			16.3584	813.718
	16.0652	2388.92			16.0641	2406.21			16.0641	2387.46
	16.3779	834.96			16.3771	830.681			16.3771	811.939
	16.3609	869.368			16.3623	866.689			16.3623	847.954
	16.4966	4848.61			16.4948	4856.62			16.4948	4837.88
	16.4021	880.031			16.4037	877.966			16.4037	859.225
	16.2218	4785.32			16.2214	4784.86			16.2214	4766.12
	16.3305	1352.3			16.3319	1344.8			16.3319	1326.06
	16.5733	7600.39			16.5722	7527.69			16.5722	7508.95
	16.2321	6597.16			16.2305	6632.91			16.2305	6614.17
	16.4579	3861.52			16.4584	3854.6			16.4584	3835.86
	16.1313	809.288			16.1328	801.594			16.1328	782.853
	16.3692	885.601			16.3679	884.901			16.3679	866.165
	16.2777	2592.38			16.2763	2597.28			16.2763	2578.55
	16.506	4014.49			16.505	4045.1			16.505	4026.36
	16.5378	6949.79			16.5369	6860.87			16.5369	6842.13
	16.4552	805.068			16.4564	797.323			16.4564	778.586
	16.4861	5059.44			16.4897	5106.34			16.4897	5087.6
	16.4071	925.127			16.408	919.187			16.408	900.449
	16.4206	4707.2			16.4223	4723.38			16.4223	4704.64
	16.2688	2725.86			16.2694	2748.52			16.2694	2729.77
	16.1332	3135.09			16.136	3113.72			16.136	3094.98
	16.7037	6412.17			16.7046	6456.44			16.7046	6437.69
	16.5111	5649.01			16.5095	5664.17			16.5095	5645.43
	16.4225	8014.33			16.423	8112.83			16.423	8094.09
	16.6402	5744.92			16.6434	5719.56			16.6434	5700.82
	16.6753	5249.8			16.6726	5292.81			16.6726	5274.07
	16.246	1169.67			16.2478	1164.86			16.2478	1146.12
	16.6487	3679.1			16.6484	3692.73			16.6484	3673.98
	16.3	5504.54			16.2996	5484.13			16.2996	5465.39
	16.7174	8911.5			16.7174	8784.13			16.7174	8765.39
	16.6706	5244.56			16.671	5395.7			16.671	5376.96
	16.4826	3557.61			16.4816	3584.9			16.4816	3566.17
	16.2735	924.271			16.2742	920.771			16.2742	902.029
	16.5233	5423.39			16.524	5465.43			16.524	5446.69
	16.3594	2379.05			16.3584	2406.68			16.3584	2387.94
	16.5077	802.257			16.508	794.315			16.508	775.573
	16.3114	8179.92			16.3134	8153.53			16.3134	8134.79
	16.6582	1247.05			16.6603	1244.06			16.6603	1225.33
	16.5004	785.11			16.5008	778.49			16.5008	759.754
	16.5123	944.933			16.5123	937.967			16.5123	919.226
	16.2579	2280.27			16.2588	2262.18			16.2588	2243.43
	16.3868	5303.87			16.3857	5317.24			16.3857	5298.51
	16.6177	6694.67			16.617	6746.6			16.617	6727.86
	16.4083	6244.13			16.4091	6230.1			16.4091	6211.36
	16.5217	7310.42			16.521	7351.52			16.521	7332.78
	16.2904	2350.06			16.2918	2334.13			16.2918	2315.39
	16.0964	1183.29			16.0973	1179.21			16.0973	1160.47
	16.4641	5043.48			16.4608	5077.07			16.4608	5058.33
	16.4445	4201.59			16.4451	4171.87			16.4451	4153.12
	16.4057	812.83			16.4064	811.977			16.4064	793.238
	16.5843	2943.13			16.5875	2946.57			16.5875	2927.83
	16.4234	1058.58			16.4234	1062.94			16.4234	1044.2
	16.3339	5640.72			16.3357	5636.15			16.3357	5617.41
	16.4583	6440.55			16.4543	6466.31			16.4543	6447.57
	16.3351	849.112			16.3344	842.573			16.3344	823.832
	16.5046	4427.55			16.5063	4442.7			16.5063	4423.96
	16.5062	5410.5			16.5055	5392.37			16.5055	5373.63
	16.4849	777.794			16.4841	772.411			16.4841	753.668
	16.5715	5191.19			16.572	5243.76			16.572	5225.02
	16.2967	5971.12			16.2964	5969.73			16.2964	5950.99
	16.0089	954.642			16.0099	943.284			16.0099	924.541
	16.3486	1297.62			16.348	1296			16.348	1277.26
	16.5509	5963.89			16.5518	5845.96			16.5518	5827.22
	16.45	5550.51			16.4488	5559.58			16.4488	5540.84
	16.5479	4660.62			16.5489	4676.28			16.5489	4657.54
	16.3916	1088.42			16.393	1085.99			16.393	1067.25
	16.2975	3758.61			16.2966	3747.74			16.2966	3729
	16.5239	1273.45			16.5227	1273.07			16.5227	1254.33
	16.5531	5492.03			16.5497	5472.47			16.5497	5453.73
	16.5257	1319.4			16.5258	1324.72			16.5258	1305.97
	16.466	4922.8			16.4637	4975.33			16.4637	4956.59
	16.5662	5313.42			16.5655	5349.9			16.5655	5331.16
	16.1968	6274.1			16.1982	6316.78			16.1982	6298.04
	16.2631	3552.86			16.2626	3546.14			16.2626	3527.4
	16.6338	5646.44			16.6331	5610.04			16.6331	5591.3
	16.1026	879.916			16.1043	867.694			16.1043	848.952
	16.2281	831.332			16.2278	826.037			16.2278	807.288
	15.9691	864.506			15.9702	860.37			15.9702	841.627
	16.4927	7217			16.4915	7183.62			16.4915	7164.89
	16.1687	822.444			16.1687	815.672			16.1687	796.935
	16.5703	6251.25			16.5678	6277.35			16.5678	6258.61
	16.2907	4576.35			16.291	4577.76			16.291	4559.03
	16.536	4659.91			16.5348	4636.24			16.5348	4617.51
	16.3892	1131.27			16.3893	1131.64			16.3893	1112.9
	16.5483	1162.12			16.5507	1149.43			16.5507	1130.69
	16.4479	855.137			16.4485	847.794			16.4485	829.052
	16.454	1308.36			16.4541	1309.55			16.4541	1290.81
	16.578	802.026			16.5782	794.628			16.5782	775.891
	15.9999	1208.46			16.0016	1203.9			16.0016	1185.17
	16.4375	4125.19			16.4357	4123.55			16.4357	4104.81
	16.4055	3505.21			16.4047	3554.19			16.4047	3535.45
	16.6394	1113.58			16.6427	1108.87			16.6427	1090.13
	16.5074	1154.56			16.5083	1153.25			16.5083	1134.5
	16.5471	6103.61			16.5439	6137.61			16.5439	6118.87
	16.4542	799.905			16.4535	790.757			16.4535	772.017
	16.2993	4072.05			16.2984	4081.08			16.2984	4062.34
	16.6903	4220.9			16.6869	4278.3			16.6869	4259.56
	16.3203	4531.75			16.3203	4542.01			16.3203	4523.27
	16.1938	1135.93			16.1959	1136.37			16.1959	1117.63
	16.3177	6150.08			16.3145	6121.99			16.3145	6103.25
	16.5159	6194.96			16.5149	6184.41			16.5149	6165.67
	16.9271	6164.8			16.9286	6137.82			16.9286	6119.08
	16.4707	5872.39			16.4732	5877.77			16.4732	5859.03
	16.2995	3301.27			16.3001	3320.48			16.3001	3301.73
	16.5911	6950.74			16.5865	6897.42			16.5865	6878.68
	16.4739	779.413			16.4742	771.02			16.4742	752.278
	16.2023	881.411			16.2028	879.594			16.2028	860.861
	16.3093	830.191			16.311	821.409			16.311	802.669
	16.5865	4399.91			16.5875	4361.9			16.5875	4343.16
	16.4449	4547.31			16.4433	4527.41			16.4433	4508.67
	16.3927	4700.75			16.3898	4731.33			16.3898	4712.58
	16.5123	4417.05			16.5123	4486.24			16.5123	4467.5
	16.5323	1168.65			16.5324	1164.66			16.5324	1145.92
	16.4943	3031.45			16.4922	3025.24			16.4922	3006.5
	16.552	8332.96			16.5531	8209.1			16.5531	8190.36
	16.4419	955.937			16.4415	954.246			16.4415	935.509
	16.5622	4802.98			16.5584	4791.88			16.5584	4773.14
	16.7053	8406.42			16.7017	8441.23			16.7017	8422.49
	16.6963	5382.74			16.6982	5320.59			16.6982	5301.85
	16.4734	3470.81			16.4738	3437.92			16.4738	3419.18
	16.5696	916.416			16.5724	914.331			16.5724	895.59
	16.282	4679.44			16.2827	4701.83			16.2827	4683.09
	16.3992	4549.48			16.3997	4570.33			16.3997	4551.6
	16.4285	2872.6			16.4273	2841.28			16.4273	2822.54
	16.3056	815.686			16.3051	809.288			16.3051	790.547
	16.2743	5102.02			16.2765	5061.83			16.2765	5043.09
	16.6002	5159.91			16.5985	5147.47			16.5985	5128.73
	16.3336	4450.28			16.3325	4428.38			16.3325	4409.64
	16.3319	4408.08			16.3306	4441.56			16.3306	4422.82
	16.3093	2733.06			16.3075	2682.36			16.3075	2663.62
	16.4513	2648.58			16.4531	2637.21			16.4531	2618.48
	16.4519	2586.41			16.4516	2618.23			16.4516	2599.49
	16.3859	5987.64			16.386	6000.74			16.386	5982
	16.4759	964.218			16.476	959.766			16.476	941.029
	16.3496	6437.98			16.3484	6432.06			16.3484	6413.31
	15.9706	1057.7			15.9691	1051.11			15.9691	1032.37
	16.6174	4421.15			16.6164	4399.34			16.6164	4380.6
	16.5481	5098.93			16.5485	5197.73			16.5485	5178.99
	16.5867	7273.48			16.5858	7208.73			16.5858	7190
	16.403	2750.09			16.4024	2776.06			16.4024	2757.32
	16.4734	4850.77			16.4756	4858.67			16.4756	4839.93
	16.3835	5785.67			16.3774	5709.94			16.3774	5691.2
	16.3334	858.549			16.333	850.722			16.333	831.981
	16.4048	1380.44			16.4026	1375.7			16.4026	1356.96
	16.441	4582.83			16.4388	4586.43			16.4388	4567.69
	16.5782	4933.55			16.5769	4943.22			16.5769	4924.48
	16.3351	6932.47			16.3337	6999.02			16.3337	6980.28
	16.4858	3920.92			16.4835	3925.17			16.4835	3906.43
	16.57	1170.39			16.5702	1156.25			16.5702	1137.51
	16.1973	4559.72			16.1994	4546.44			16.1994	4527.71
	16.4164	891.396			16.4148	889.6			16.4148	870.862
	16.3407	1221.36			16.3409	1220.08			16.3409	1201.34
	16.5223	6988.71			16.52	7014.64			16.52	6995.91
	16.2899	5393.9			16.2877	5325.21			16.2877	5306.47
	16.6167	1034			16.6164	1025.79			16.6164	1007.05
	16.5024	6137.44			16.5008	6154.52			16.5008	6135.78
	16.5097	5608.44			16.5077	5616.3			16.5077	5597.56
	16.7906	6171.39			16.7895	6276.93			16.7895	6258.18
	16.485	983.047			16.4848	979.938			16.4848	961.2
	16.2977	3720.97			16.2977	3725.85			16.2977	3707.11
	16.3163	7661.35			16.3159	7626.44			16.3159	7607.7
	16.3992	944.006			16.398	939.153			16.398	920.418
	16.3967	968.078			16.3969	961.379			16.3969	942.636
	16.4037	4941.54			16.4052	4981.02			16.4052	4962.28
	16.318	3461.99			16.3192	3467.36			16.3192	3448.62
	16.2699	866.921			16.2704	855.725			16.2704	836.985
	16.3131	1246.9			16.3152	1237.39			16.3152	1218.64
	16.5185	8487.85			16.5166	8407.28			16.5166	8388.54
	16.3699	968.661			16.3686	965.137			16.3686	946.396
	16.6562	4729.32			16.6582	4696.26			16.6582	4677.52
	16.5323	4839.44			16.5338	4793.43			16.5338	4774.69
	16.3202	2782.93			16.3195	2779.46			16.3195	2760.72
	16.4391	3877			16.4381	3914.54			16.4381	3895.8
	16.3317	830.642			16.331	824.186			16.331	805.445
	16.4747	877.128			16.4772	872.266			16.4772	853.527
	16.4411	1018.25			16.4425	1006.15			16.4425	987.413
	16.5009	986.767			16.4993	980.389			16.4993	961.645
	16.275	931.031			16.2754	920.987			16.2754	902.248
	16.1252	789.81			16.1244	783.054			16.1244	764.312
	16.2303	875.41			16.2287	872.685			16.2287	853.946
	16.3496	1128.76			16.3518	1123.52			16.3518	1104.78
	16.6753	5238.23			16.6716	5194.75			16.6716	5176.01
	16.0261	874.651			16.0237	873.436			16.0237	854.696
	16.432	5233.96			16.4353	5170.91			16.4353	5152.18
	16.3569	849.204			16.3575	842.172			16.3575	823.429
	16.4667	928.745			16.4676	932.137			16.4676	913.395
	16.365	1073.59			16.366	1067.57			16.366	1048.83
	16.3442	980.716			16.3419	973.092			16.3419	954.351
	16.4746	7289.98			16.4746	7351.54			16.4746	7332.8
	16.68	1159.36			16.6808	1154.8			16.6808	1136.05
	16.5002	7642.1			16.4983	7559.64			16.4983	7540.9
	16.3563	5426.97			16.3577	5375.94			16.3577	5357.21
	16.541	5516.98			16.5407	5476.13			16.5407	5457.39
	16.5855	7437.8			16.5848	7480.84			16.5848	7462.1
	16.4502	1054.88			16.4507	1052.12			16.4507	1033.38
	16.333	811.661			16.3323	805.153			16.3323	786.413
	16.5108	5143.14			16.5075	5176.37			16.5075	5157.62
	16.0831	2016.29			16.0841	1982.81			16.0841	1964.07
	16.3324	1166.2			16.3302	1169.52			16.3302	1150.78
	16.5637	918.209			16.5628	915.111			16.5628	896.369
	16.3878	1211.74			16.3874	1205.83			16.3874	1187.09
	16.2459	1011.34			16.2445	1007.14			16.2445	988.398
	16.6241	5544.66			16.6233	5507.68			16.6233	5488.93
	16.5927	7410.03			16.5916	7392.05			16.5916	7373.32
	16.4489	5994.6			16.4491	6038.67			16.4491	6019.93
	16.5374	4384.12			16.5353	4403.96			16.5353	4385.22
	16.5095	1377.55			16.5086	1370.65			16.5086	1351.91
	16.4844	6175.05			16.4839	6190.93			16.4839	6172.19
	16.5334	1094.74			16.5325	1093.29			16.5325	1074.55
	16.5296	6614.74			16.5298	6621.84			16.5298	6603.1
	16.354	5427.6			16.3528	5514.21			16.3528	5495.48
	16.3522	4514.11			16.3511	4531.22			16.3511	4512.48
	16.4334	3991.66			16.4353	3948.29			16.4353	3929.56
	16.2154	6989.83			16.21	6968.8			16.21	6950.05
	16.6309	5533.14			16.6312	5591.89			16.6312	5573.14
	16.702	7807.05			16.7	7802.55			16.7	7783.81
	16.2933	5579.11			16.2912	5537.52			16.2912	5518.78
	16.5567	862.289			16.5541	851.829			16.5541	833.088
	16.7257	8185.98			16.7267	8121.01			16.7267	8102.27
	16.1685	5608.87			16.1667	5594.86			16.1667	5576.12
	16.3012	3311.04			16.3021	3309.35			16.3021	3290.61
	16.3589	5774.34			16.3618	5712.94			16.3618	5694.19
	16.1794	3597.95			16.1775	3588.9			16.1775	3570.15
	16.4681	5208.33			16.4706	5147.89			16.4706	5129.15
	16.2096	3077.42			16.2111	3080.87			16.2111	3062.12
	16.3049	3534.79			16.3054	3546.2			16.3054	3527.46
	16.7389	5457.35			16.7368	5337.73			16.7368	5318.99
	16.3696	820.167			16.3696	813.96			16.3696	795.224
	16.6716	6905.52			16.6676	6899.05			16.6676	6880.31
	16.2502	3662.65			16.2509	3618.55			16.2509	3599.82
	16.0095	789.398			16.0105	782.5			16.0105	763.764
	16.6223	4929.57			16.6212	4945.24			16.6212	4926.5
	16.5491	3035.27			16.5503	3041.24			16.5503	3022.5
	16.6252	5953.96			16.6234	5927.6			16.6234	5908.86
	16.3923	5126.37			16.3922	5116.61			16.3922	5097.87
	16.4176	1003.38			16.4171	1004.75			16.4171	986.011
	16.4343	806.603			16.4332	806.075			16.4332	787.337
	16.53	4302.36			16.5308	4272.57			16.5308	4253.83
	16.4115	4639.73			16.4107	4639.37			16.4107	4620.64
	16.3693	5917.67			16.3706	5860.62			16.3706	5841.88
	16.3375	2597.4			16.3395	2605.26			16.3395	2586.52
	16.2274	785.324			16.2266	779.437			16.2266	760.694
	16.3334	4171.93			16.3319	4168.64			16.3319	4149.9
	16.3189	3673.73			16.3181	3671.64			16.3181	3652.9
	16.3842	878.588			16.3843	873.074			16.3843	854.338
	16.2023	5070.63			16.2002	5087.17			16.2002	5068.44
	16.0217	2190.29			16.0232	2186.5			16.0232	2167.76
	16.47	4649.39			16.4689	4699.43			16.4689	4680.69
	16.427	899.809			16.4265	892.438			16.4265	873.696
	16.5584	1570.75			16.5576	1566.5			16.5576	1547.77
	16.279	6579.73			16.2773	6676.61			16.2773	6657.87
	16.585	1186.36			16.5857	1178.93			16.5857	1160.19
	16.2928	1092.66			16.2937	1088.18			16.2937	1069.44
	16.6342	7162.49			16.6339	7198.85			16.6339	7180.11
	16.4734	781.382			16.4726	778.931			16.4726	760.188
	16.139	3132.12			16.1399	3133.54			16.1399	3114.79
	16.4989	6136.26			16.4965	6086.54			16.4965	6067.8
	16.416	3594.83			16.4162	3579.23			16.4162	3560.48
	16.5489	4776.89			16.5466	4765.46			16.5466	4746.72
	16.6836	5588.26			16.6829	5576.1			16.6829	5557.36
	16.3212	970.016			16.3218	965.009			16.3218	946.267
	16.7709	7387.12			16.7681	7425.28			16.7681	7406.54
	16.4548	929.091			16.4549	924.876			16.4549	906.14
	16.57	5297.55			16.5642	5308.45			16.5642	5289.71
	16.4569	4596.96			16.4568	4606.68			16.4568	4587.94
	16.5791	4439.54			16.5811	4544.14			16.5811	4525.39
	16.2321	930.866			16.2338	918.581			16.2338	899.839
	16.3754	7287.42			16.3777	7228.85			16.3777	7210.11
	16.8674	5942.31			16.8646	5887.04			16.8646	5868.3
	16.4458	3572.47			16.4477	3615.43			16.4477	3596.69
	16.2109	834.379			16.21	831.67			16.21	812.93
	16.2436	2728.26			16.2452	2717.1			16.2452	2698.36
	16.4313	848.533			16.431	845.775			16.431	827.032
	16.6559	6814.54			16.6555	6794.77			16.6555	6776.03
	16.3797	3519.9			16.3818	3480.96			16.3818	3462.22
	16.4418	7712.21			16.4387	7865.26			16.4387	7846.51
	16.4536	3040.28			16.4541	3025.93			16.4541	3007.18
	16.2554	2547.18			16.2542	2573.69			16.2542	2554.95
	16.2702	2440.55			16.2704	2421.71			16.2704	2402.96
	16.3345	1033.7			16.3342	1031.3			16.3342	1012.56
	16.5794	978.859			16.5794	974.942			16.5794	956.201
	16.4523	6878.06			16.4522	6942.82			16.4522	6924.07
	16.0178	852.146			16.0163	849.846			16.0163	831.105
	16.5237	987.039			16.5233	979.902			16.5233	961.161
	16.2114	1215.97			16.2114	1211.47			16.2114	1192.73
	16.6094	6627.29			16.6049	6689.02			16.6049	6670.29
	16.5256	980.091			16.5272	976.467			16.5272	957.726
	16.3797	7636.16			16.3826	7707.71			16.3826	7688.98
	16.3251	6157.27			16.3254	6128.82			16.3254	6110.07
	16.5371	5386.62			16.5374	5400.76			16.5374	5382.02
	16.4023	7386.47			16.4	7336.34			16.4	7317.6
	16.5715	5614.09			16.5725	5510.12			16.5725	5491.38
	16.1015	4524.57			16.1033	4514.53			16.1033	4495.79
	16.415	2876.69			16.4137	2918.54			16.4137	2899.8
	16.2644	1221.33			16.2628	1221.95			16.2628	1203.21
	16.4766	4971.37			16.4762	4936.71			16.4762	4917.97
	16.5305	2567.35			16.5336	2540.04			16.5336	2521.31
	16.526	977.811			16.5256	966.995			16.5256	948.251
	16.114	803.024			16.1139	800.704			16.1139	781.964
	16.5258	5559.96			16.5272	5523.95			16.5272	5505.21
	16.5904	4639.19			16.5904	4568.81			16.5904	4550.07
	16.5844	1636.42			16.5845	1644.61			16.5845	1625.87
	16.4332	1074.94			16.433	1071.26			16.433	1052.52
	16.1246	981.129			16.1238	978.941			16.1238	960.206
	16.5267	1306.52			16.5284	1301.9			16.5284	1283.16
	16.469	3702.7			16.4689	3689.31			16.4689	3670.57
	16.2698	4789.4			16.2677	4782.13			16.2677	4763.39
	16.389	788.425			16.388	787.024			16.388	768.283
	16.2725	794.375			16.2719	784.949			16.2719	766.206
	16.3835	7631.13			16.386	7550.65			16.386	7531.91
	16.3575	7731.1			16.3579	7726.96			16.3579	7708.23
	16.4828	4131.05			16.4811	4159.48			16.4811	4140.74
	16.3201	4070.1			16.3194	4093.31			16.3194	4074.57
	16.5266	955.014			16.5273	950.245			16.5273	931.508
	16.1835	5146.72			16.1819	5194			16.1819	5175.26
	16.2791	3062.43			16.2795	3064.13			16.2795	3045.39
	16.4588	6365.54			16.46	6370.89			16.46	6352.15
	16.6015	5899.08			16.601	5968.1			16.601	5949.36
	16.4421	3594.09			16.4433	3606.82			16.4433	3588.08
	16.5723	4244.8			16.5698	4233.8			16.5698	4215.06
	16.5244	7624.02			16.5248	7624.88			16.5248	7606.14
	16.2241	1008.38			16.2255	1008.63			16.2255	989.884
	16.1453	2648.81			16.1448	2630.11			16.1448	2611.37
	16.1054	5623.38			16.1063	5573.51			16.1063	5554.77
	16.2436	2658.9			16.2446	2610.54			16.2446	2591.8
	16.4845	5034.67			16.4856	5093.3			16.4856	5074.57
	16.1385	1086.65			16.1397	1074.34			16.1397	1055.6
	16.5766	3013.96			16.5779	3019.2			16.5779	3000.46
	16.3488	843.781			16.349	836.879			16.349	818.139
	16.3444	4373.07			16.3435	4341.43			16.3435	4322.69
	16.46	4194.33			16.4614	4188.18			16.4614	4169.43
	16.6534	4332.54			16.6549	4336.11			16.6549	4317.37
	16.3857	1048.74			16.3849	1051.24			16.3849	1032.5
	16.6034	5132.65			16.5994	5166.01			16.5994	5147.28
	16.5197	1289.57			16.5199	1281.82			16.5199	1263.08
	16.2556	3990.15			16.2576	3983.2			16.2576	3964.45
	16.5183	8475.54			16.5196	8380.45			16.5196	8361.71
	16.2782	4503.57			16.276	4476.3			16.276	4457.56
	16.2253	859.676			16.2248	853.439			16.2248	834.704
	16.4858	910.869			16.4863	905.111			16.4863	886.372
	16.3316	3692.19			16.3304	3720.55			16.3304	3701.82
	16.5174	829.228			16.5186	824.417			16.5186	805.682
	16.5895	7326.56			16.589	7354.67			16.589	7335.94
	16.6869	5666.98			16.688	5516.53			16.688	5497.79
	16.4314	5473.49			16.4298	5511.48			16.4298	5492.74
	16.539	1488.2			16.5359	1482.1			16.5359	1463.36
	16.6221	5540.87			16.618	5697.27			16.618	5678.54
	16.3717	1070.72			16.3698	1065.19			16.3698	1046.45
	16.4451	4672.71			16.4449	4660.44			16.4449	4641.69
	16.3894	5047.28			16.3899	5066.4			16.3899	5047.66
	16.4247	845.946			16.4261	842.456			16.4261	823.721
	16.473	5244.47			16.4703	5246.69			16.4703	5227.95
	16.5089	2732.33			16.5093	2759.3			16.5093	2740.56
	16.2629	794.445			16.2631	788.143			16.2631	769.402
	16.3592	4748.61			16.3596	4809.13			16.3596	4790.39
	16.5225	6712.53			16.5223	6700.86			16.5223	6682.12
	16.2675	1224.09			16.268	1216.41			16.268	1197.67
	16.6661	6033.78			16.6666	5993.81			16.6666	5975.07
	16.6467	4954.24			16.6468	4926.76			16.6468	4908.02
	16.5291	1030.97			16.5289	1027.61			16.5289	1008.87
	16.2375	5923.46			16.2354	5935.8			16.2354	5917.06
	16.5022	3916.01			16.5046	3899.08			16.5046	3880.33
	16.3151	1020.44			16.3153	1012.19			16.3153	993.448
	16.3711	5950.02			16.3715	5945.03			16.3715	5926.29
	16.3915	4953.99			16.3915	4966.84			16.3915	4948.1
	16.3979	7429.69			16.3987	7561.57			16.3987	7542.84
	16.3598	2903.91			16.3602	2917.83			16.3602	2899.09
	16.5903	4931.98			16.5888	4921.77			16.5888	4903.03
	16.5272	5184.26			16.5258	5246.49			16.5258	5227.74
	16.6553	8683.81			16.6546	8765.31			16.6546	8746.57
	16.1694	3125.47			16.1667	3135.84			16.1667	3117.1
	16.4524	5435.33			16.448	5448.19			16.448	5429.45
	16.5342	6117.87			16.5339	6133.75			16.5339	6115.01
	16.358	807.636			16.3579	804.663			16.3579	785.921
	16.3405	3322.72			16.3394	3314.41			16.3394	3295.68
	16.4247	795.327			16.4249	793.214			16.4249	774.47
	16.4213	1171.83			16.4216	1171.89			16.4216	1153.15
	16.2673	6186.2			16.2633	6219.41			16.2633	6200.67
	16.3888	905.106			16.3881	899.937			16.3881	881.2
	16.3496	979.494			16.35	975.145			16.35	956.409
	16.5281	7628.71			16.5295	7557.4			16.5295	7538.66
	16.3534	3752.17			16.3529	3779.68			16.3529	3760.94
	16.3016	5627.85			16.3029	5600.19			16.3029	5581.45
	16.5911	4728.11			16.5907	4713.37			16.5907	4694.63
	16.5017	920.743			16.5035	919.841			16.5035	901.097
	16.5807	8581.06			16.5821	8394.55			16.5821	8375.81
	16.2619	1060.5			16.2611	1054.42			16.2611	1035.68
	16.4533	6340.16			16.4527	6330.46			16.4527	6311.72
	16.4181	6869.9			16.4202	6789.58			16.4202	6770.84
	16.6256	6152.31			16.6259	6159.41			16.6259	6140.67
	16.446	4326.41			16.446	4313.74			16.446	4295
	16.4953	6434.85			16.4992	6335.5			16.4992	6316.75
	16.4591	4260.57			16.4587	4281.24			16.4587	4262.5
	16.5605	4942.57			16.5658	4922.86			16.5658	4904.12
	16.1731	899.872			16.1745	894.876			16.1745	876.14
	16.5617	4560.49			16.5576	4537.82			16.5576	4519.07
	16.5147	5998.47			16.5191	6026.2			16.5191	6007.46
	16.6948	4271.9			16.6939	4278.1			16.6939	4259.36
	16.4489	5137.38			16.4496	5018			16.4496	4999.25
	16.7003	850.109			16.699	850.985			16.699	832.246
	16.6227	1482.64			16.6244	1485.53			16.6244	1466.79
	16.3297	938.112			16.3316	930.851			16.3316	912.111
	16.3815	830.329			16.3827	824.199			16.3827	805.459
	16.5387	4810.99			16.5383	4875.97			16.5383	4857.23
	16.3227	1281.77			16.3231	1269.93			16.3231	1251.18
	16.4657	793.175			16.4652	787.703			16.4652	768.971
	16.3725	1077.24			16.3689	1073.03			16.3689	1054.29
	16.7043	6547.01			16.7052	6602.9			16.7052	6584.16
	16.6173	3506.31			16.6169	3490.48			16.6169	3471.74
	16.127	870.63			16.1274	869.388			16.1274	850.647
	16.4076	987.156			16.4088	977.839			16.4088	959.097
	16.5902	894.424			16.5903	895.747			16.5903	877.008
	16.3973	801.808			16.3978	795.332			16.3978	776.597
	16.5209	2607.99			16.523	2584.67			16.523	2565.93
	16.6411	4819.12			16.6407	4818.38			16.6407	4799.64
	16.583	4677.56			16.5818	4668.49			16.5818	4649.75
	16.3548	3265.05			16.354	3284.91			16.354	3266.18
	16.1747	3485.8			16.1752	3470.96			16.1752	3452.21
	16.4396	4599.4			16.4385	4550.09			16.4385	4531.35
	16.5271	5099.14			16.5278	5070.63			16.5278	5051.9
	16.3938	5013.15			16.3953	4959.35			16.3953	4940.61
	16.3313	3868.2			16.3298	3829.39			16.3298	3810.65
	16.6207	8974.33			16.6213	8954.23			16.6213	8935.49
	16.6028	4756.4			16.6051	4781.02			16.6051	4762.28
	16.5121	5342.49			16.5131	5406.38			16.5131	5387.64
	16.5119	6851.21			16.5107	6878.73			16.5107	6859.99
	16.6298	5000.69			16.6299	4944.14			16.6299	4925.4
	16.3725	828.847			16.3709	824.713			16.3709	805.977
	16.418	7844.56			16.4152	7892.68			16.4152	7873.94
	16.5474	5211.02			16.5475	5260.39			16.5475	5241.65
	16.2697	954.395			16.2694	944.07			16.2694	925.329
	16.3046	1194.33			16.3082	1190.05			16.3082	1171.31
	16.2862	3474.99			16.2851	3476.82			16.2851	3458.08
	16.5344	3821.97			16.5367	3775.58			16.5367	3756.85
	16.4929	6599.47			16.4922	6543.84			16.4922	6525.09
	16.424	2838.99			16.4238	2823.44			16.4238	2804.7
	16.2729	3714.26			16.2726	3706.62			16.2726	3687.87
	16.424	4324.16			16.425	4343.02			16.425	4324.28
	16.5013	4233.19			16.5038	4169.72			16.5038	4150.98
	16.4495	1172.25			16.4485	1167.64			16.4485	1148.9
	16.1845	895.93			16.1865	892.832			16.1865	874.09
	16.5309	3765.94			16.5303	3748.36			16.5303	3729.61
	16.2412	795.209			16.2409	790.492			16.2409	771.755
	16.1976	818.887			16.1985	814.158			16.1985	795.415
	16.1186	2601.43			16.116	2631.77			16.116	2613.03
	16.3807	786.327			16.3823	776.634			16.3823	757.893
	16.3441	1046.56			16.3424	1040.03			16.3424	1021.29
	16.479	1099.39			16.4773	1093.98			16.4773	1075.24
	16.3376	2780.75			16.3373	2772.81			16.3373	2754.07
	16.341	1036.79			16.3413	1028.76			16.3413	1010.01
	16.1058	1238.78			16.106	1234.48			16.106	1215.75
	16.5352	6212.55			16.5344	6154.65			16.5344	6135.91
	16.6661	6044.54			16.6661	6028.88			16.6661	6010.15
	16.4345	5398.56			16.4343	5378.38			16.4343	5359.64
	16.4158	4822.08			16.418	4766.6			16.418	4747.86
	16.3334	7585.64			16.3344	7603.49			16.3344	7584.75
	16.4104	1094.24			16.4137	1080.01			16.4137	1061.27
	16.6184	1193.22			16.6175	1181.95			16.6175	1163.21
	16.447	4658.51			16.4463	4647.32			16.4463	4628.58
	16.3651	2625.94			16.3655	2580.31			16.3655	2561.57
	16.5504	5473.23			16.5535	5604.82			16.5535	5586.08
	16.2308	7680.61			16.23	7689.95			16.23	7671.2
	16.5551	5609.46			16.5523	5591.39			16.5523	5572.64
	16.6811	4581.52			16.6819	4552.68			16.6819	4533.95
	16.5977	3005.96			16.6001	2960.84			16.6001	2942.09
	16.4691	8118.23			16.4683	7988.51			16.4683	7969.76
	16.5661	5105.55			16.5687	5066.82			16.5687	5048.07
	16.4529	6914.5			16.449	6900.37			16.449	6881.62
	16.6457	4943.81			16.644	4992.6			16.644	4973.86
	16.5862	4490.37			16.5857	4557.59			16.5857	4538.84
	16.2795	908.98			16.2799	903.445			16.2799	884.704
	16.2531	5640.4			16.2549	5625.47			16.2549	5606.73
	16.4487	917.954			16.4482	910.89			16.4482	892.148
	16.3698	2800.91			16.3706	2793.35			16.3706	2774.6
	16.4346	3681.14			16.4342	3717.54			16.4342	3698.8
	16.3765	880.65			16.376	874.974			16.376	856.237
	16.4727	1412.85			16.4725	1408.51			16.4725	1389.77
	16.5624	5851.53			16.562	5796.9			16.562	5778.16
	16.3941	834.326			16.3936	829.785			16.3936	811.052
	16.6128	818.214			16.6148	810.678			16.6148	791.937
	16.2587	906.931			16.2599	899.434			16.2599	880.694
	16.533	5623.69			16.5331	5639.57			16.5331	5620.84
	16.3082	3305.03			16.3088	3286.41			16.3088	3267.67
	15.9731	882.47			15.9733	878.565			15.9733	859.831
	16.1812	895.262			16.1822	892.713			16.1822	873.973
	16.4976	6607.31			16.4986	6616.33			16.4986	6597.59
	16.3707	1230.28			16.3693	1225.8			16.3693	1207.06
	16.1585	1040.96			16.1592	1032.53			16.1592	1013.79
	16.2533	3603.53			16.2544	3615.35			16.2544	3596.61
	16.662	5917.65			16.6587	5942.56			16.6587	5923.82
	16.3819	2815.17			16.3821	2801.49			16.3821	2782.76
	16.2979	959.029			16.2985	954.643			16.2985	935.902
	16.5988	3588.34			16.6025	3564.42			16.6025	3545.69
	16.5167	6968.71			16.5188	6947.15			16.5188	6928.41
	16.2203	4237.38			16.221	4207.08			16.221	4188.34
	16.7614	5729.69			16.7628	5782.42			16.7628	5763.69
	16.4525	4519.24			16.453	4523.93			16.453	4505.19
	16.5399	5435.64			16.5376	5461.47			16.5376	5442.72
	16.6642	4809.18			16.6592	4788.76			16.6592	4770.03
	16.399	7601.48			16.4011	7575.89			16.4011	7557.15
	16.3553	962.75			16.3552	963.036			16.3552	944.294
	16.517	5152			16.5098	5113.88			16.5098	5095.15
	16.0414	877.634			16.0405	871.129			16.0405	852.397
	16.4786	4036.56			16.4803	4019.42			16.4803	4000.69
	16.37	892.41			16.3704	883.855			16.3704	865.119
	16.3802	4605.18			16.3791	4584.92			16.3791	4566.18
	16.4958	4827.92			16.4971	4813.76			16.4971	4795.02
	16.4667	8522.07			16.4659	8574.88			16.4659	8556.14
	16.4688	6469.82			16.4676	6523.62			16.4676	6504.88
	16.2183	796.04			16.2171	795.546			16.2171	776.806
	16.2524	994.647			16.2523	997.657			16.2523	978.91
	16.6486	5289.89			16.6515	5318.66			16.6515	5299.93
	16.5503	8694.23			16.5519	8756.22			16.5519	8737.49
	16.2704	6355.23			16.2696	6352.93			16.2696	6334.19
	16.4684	1196.45			16.4675	1197.03			16.4675	1178.29
	16.8028	4599.13			16.8011	4570.58			16.8011	4551.83
	16.1722	5614.18			16.1759	5567.03			16.1759	5548.29
	16.4272	4775.35			16.4263	4777.52			16.4263	4758.78
	16.3501	3727.94			16.35	3726.83			16.35	3708.09
	16.4808	6407.56			16.4788	6396.51			16.4788	6377.78
	16.5127	3754.33			16.5139	3750.48			16.5139	3731.74
	16.3686	5303.21			16.3656	5314.06			16.3656	5295.32
	16.2189	7115.46			16.2201	7054.93			16.2201	7036.19
	16.1764	780.182			16.1747	774.272			16.1747	755.53
	16.3529	4908.78			16.356	4919.39			16.356	4900.65
	16.4526	4850.83			16.452	4871.18			16.452	4852.44
	16.7683	10476.6			16.7701	10495.8			16.7701	10477.1
	16.0238	788.508			16.024	782.828			16.024	764.084
	16.5732	4559.83			16.578	4607.57			16.578	4588.83
	16.3765	3455.92			16.3745	3469.4			16.3745	3450.66
	16.2936	4829.95			16.2929	4826.85			16.2929	4808.12
	16.6291	1208.43			16.6295	1200.39			16.6295	1181.65
	16.628	4645.62			16.6299	4655.18			16.6299	4636.44
	16.651	5433.39			16.6484	5424.69			16.6484	5405.95
	16.2192	794.494			16.2199	787.874			16.2199	769.144
	16.2879	2701.99			16.2874	2716.97			16.2874	2698.22
	16.5531	7253.63			16.5547	7225.65			16.5547	7206.91
	16.465	2589.37			16.4666	2559.59			16.4666	2540.85
	16.3748	5764.78			16.3732	5770.66			16.3732	5751.92
	16.4937	5811.1			16.4938	5768.95			16.4938	5750.21
	16.4427	2528.1			16.4435	2518.87			16.4435	2500.13
	16.4366	1214.95			16.4373	1208.85			16.4373	1190.11
	16.6792	4309.96			16.6775	4319.59			16.6775	4300.84
	16.3466	4534.46			16.3493	4549.28			16.3493	4530.54
	16.4448	3496.9			16.4433	3500.65			16.4433	3481.91
	16.586	3926.43			16.5863	3888.84			16.5863	3870.1
	16.4207	4453.66			16.4212	4457.82			16.4212	4439.08
	16.4388	3950.1			16.4393	3897.14			16.4393	3878.4
	16.47	6775.38			16.4719	6797.12			16.4719	6778.38
	16.4386	2629.2			16.4398	2626.33			16.4398	2607.59
	16.443	6632.33			16.4429	6645.09			16.4429	6626.35
	16.5769	7140.83			16.5783	7084.34			16.5783	7065.6
	16.2966	3722.43			16.2966	3727.78			16.2966	3709.04
	16.3168	1251.63			16.3178	1241.79			16.3178	1223.05
	16.5205	4933.51			16.5226	4830.73			16.5226	4811.99
	16.2343	3564.92			16.2357	3544.23			16.2357	3525.48
	16.3977	7960.75			16.3977	7848.7			16.3977	7829.96
	16.4514	3928.94			16.4519	3939.41			16.4519	3920.67
	16.318	5409.71			16.3169	5476.23			16.3169	5457.5
	16.4795	874.878			16.48	871.617			16.48	852.879
	16.5903	7747.8			16.5884	7653.34			16.5884	7634.61
	16.4652	5040.9			16.463	4992.75			16.463	4974.01
	16.454	946.48			16.4522	935.304			16.4522	916.565
	16.6258	7248.77			16.6267	7234.58			16.6267	7215.84
	16.1919	3458.34			16.192	3446.56			16.192	3427.82
	16.5213	6906.6			16.5229	6828.22			16.5229	6809.48
	16.572	6984.22			16.573	7004.16			16.573	6985.42
	16.2144	2691.45			16.2157	2685.38			16.2157	2666.64
	16.401	4394.8			16.3992	4500.03			16.3992	4481.29
	16.2648	977.392			16.2648	970.939			16.2648	952.203
	16.5151	1303.2			16.513	1302.53			16.513	1283.78
	16.3481	5676.25			16.3488	5775.76			16.3488	5757.02
	16.503	6037.3			16.5046	6008.34			16.5046	5989.6
	16.3622	5145.36			16.3626	5092.9			16.3626	5074.16
	16.5366	5281.68			16.5386	5307.66			16.5386	5288.92
	16.4811	6520.25			16.4827	6548.17			16.4827	6529.44
	16.4041	5248.17			16.4048	5209.88			16.4048	5191.14
	16.6996	5170.41			16.6998	5169.85			16.6998	5151.11
	16.4588	1166.37			16.4603	1163.67			16.4603	1144.93
	16.3819	874.962			16.3804	869.689			16.3804	850.949
	16.3781	3298.1			16.3768	3334.15			16.3768	3315.41
	16.3072	2507.52			16.3078	2469.7			16.3078	2450.96
	16.1305	3110.13			16.1318	3088.56			16.1318	3069.81
	16.1951	5267.07			16.1957	5224.33			16.1957	5205.59
	16.4027	4559.12			16.4008	4588.87			16.4008	4570.13
	16.5473	1306.41			16.5464	1305.12			16.5464	1286.39
	16.3839	2365.55			16.3829	2364.94			16.3829	2346.21
	16.3466	962.899			16.3477	954.629			16.3477	935.889
	16.5154	888.386			16.5176	884.289			16.5176	865.545
	16.6759	8659.21			16.6749	8671.18			16.6749	8652.44
	16.3776	2619.21			16.377	2652.63			16.377	2633.89
	16.4697	999.482			16.4705	999.633			16.4705	980.895
	16.633	6085.87			16.6315	6105.07			16.6315	6086.33
	16.3343	7101.13			16.3324	7143.57			16.3324	7124.84
	16.1215	998.071			16.1204	997.11			16.1204	978.375
	15.9761	5056.81			15.9784	5062.68			15.9784	5043.94
	16.2583	832.465			16.2586	829.707			16.2586	810.967
	16.4688	3844.55			16.4714	3813.78			16.4714	3795.04
	16.703	3304.7			16.7034	3281.55			16.7034	3262.82
	16.2125	981.684			16.2126	974.236			16.2126	955.494
	16.6138	3395.33			16.6147	3468.56			16.6147	3449.82
	16.5383	5322.16			16.5367	5337.53			16.5367	5318.79
	16.5884	4068.36			16.5871	4072.44			16.5871	4053.7
	16.6597	5706.39			16.6596	5660.96			16.6596	5642.22
	16.4788	833.92			16.4798	827.7			16.4798	808.963
	16.3792	784.581			16.3792	779.863			16.3792	761.126
	16.433	1276.34			16.434	1279.59			16.434	1260.85
	16.1152	3867.41			16.1127	3903.55			16.1127	3884.81
	16.7274	4789.06			16.7248	4773.01			16.7248	4754.27
	16.4942	2651.91			16.4965	2640.37			16.4965	2621.63
	16.3764	5916.13			16.3753	5871.38			16.3753	5852.64
	16.2645	1003.5			16.2656	1000.15			16.2656	981.409
	16.4255	818.176			16.4268	814.151			16.4268	795.415
	16.2052	5825.75			16.21	5774.96			16.21	5756.22
	16.2576	3689.73			16.2563	3692.88			16.2563	3674.14
	16.6167	1100.22			16.6159	1087.24			16.6159	1068.5
	16.5258	956.847			16.5261	954.751			16.5261	936.006
	16.5237	1032.91			16.5213	1037.18			16.5213	1018.44
	16.3684	782.316			16.3682	775.178			16.3682	756.437
	16.6497	8691.8			16.6501	8724.5			16.6501	8705.76
	16.0841	823.844			16.0852	818.364			16.0852	799.624
	16.3503	4504.76			16.3489	4513.4			16.3489	4494.65
	16.3924	898.439			16.3901	893.774			16.3901	875.032
	16.5795	7450.6			16.5792	7482.21			16.5792	7463.47
	16.4799	1041.53			16.4798	1037.59			16.4798	1018.85
	16.508	1028.8			16.5063	1022.55			16.5063	1003.8
	16.0072	1045.55			16.0072	1040.39			16.0072	1021.65
	16.0755	1131.54			16.0767	1128.38			16.0767	1109.64
	16.3449	6207.7			16.3445	6206.89			16.3445	6188.15
	16.2633	3331.02			16.2622	3312.02			16.2622	3293.28
	16.2136	869.38			16.2131	865.878			16.2131	847.138
	16.3277	2359.57			16.3251	2357.66			16.3251	2338.92
	16.3976	4602.68			16.3976	4575.22			16.3976	4556.48
	16.5949	4365.72			16.594	4354.88			16.594	4336.14
	16.553	4460.24			16.5528	4460			16.5528	4441.26
	16.2767	797.869			16.2765	791.576			16.2765	772.836
	16.3916	5726.66			16.3907	5762.84			16.3907	5744.1
	16.3252	842.813			16.3252	840.727			16.3252	821.984
	16.5808	6040.67			16.5803	6044.78			16.5803	6026.04
	16.4216	7867.24			16.4187	7850.46			16.4187	7831.73
	16.3923	2448.04			16.3948	2399.78			16.3948	2381.04
	16.3605	5553.57			16.3616	5533.32			16.3616	5514.58
	16.4328	4992.33			16.4278	5013.29			16.4278	4994.55
	16.422	833.878			16.4223	829.915			16.4223	811.173
	16.1439	4484.47			16.1438	4474.31			16.1438	4455.57
	16.4393	880.876			16.4409	874.888			16.4409	856.147
	16.7906	10987.2			16.7935	11070.9			16.7935	11052.1
	16.4757	900.994			16.4773	894.473			16.4773	875.729
	16.606	5865.62			16.6037	5868.86			16.6037	5850.13
	16.5922	6423.4			16.5889	6414.64			16.5889	6395.9
	16.2195	895.457			16.2186	892.253			16.2186	873.518
	16.2756	918.192			16.2773	914.765			16.2773	896.029
	16.5791	848.234			16.5793	843.843			16.5793	825.107
	16.322	3303.97			16.3223	3304.47			16.3223	3285.72
	16.3125	4602.76			16.3117	4582.95			16.3117	4564.22
	16.4706	2871.24			16.4724	2805.47			16.4724	2786.73
	16.2584	3820.35			16.2574	3844.79			16.2574	3826.05
	16.5632	4861.42			16.5602	4880.74			16.5602	4862
	16.356	2461.71			16.3575	2441.21			16.3575	2422.47
	16.6398	5416.59			16.6365	5389.54			16.6365	5370.8
	16.3779	5556.41			16.3759	5555.1			16.3759	5536.36
	16.4572	4357.78			16.4564	4355.13			16.4564	4336.39
	16.0303	3435.74			16.0298	3436.57			16.0298	3417.84
	16.4713	810.153			16.4714	803.428			16.4714	784.691
	16.6058	7784.62			16.6093	7692.52			16.6093	7673.78
	16.3469	916.775			16.3467	909.299			16.3467	890.558
	16.5396	3881.29			16.5386	3863.38			16.5386	3844.64
	16.675	4985.22			16.6732	5064.91			16.6732	5046.17
	16.3966	5727.05			16.393	5750.76			16.393	5732.02
	16.3344	1165.28			16.3377	1152.35			16.3377	1133.61
	16.7328	5924.76			16.7311	5911.11			16.7311	5892.37
	16.3677	7270.69			16.3654	7427.81			16.3654	7409.07
	16.4668	5565.89			16.4665	5551.95			16.4665	5533.22
	16.6791	5630.43			16.6799	5541.14			16.6799	5522.4
	16.677	7460			16.6783	7355.25			16.6783	7336.51
	16.5724	1120.94			16.5721	1113.5			16.5721	1094.76
	16.274	871.74			16.2735	868.797			16.2735	850.061
	16.3373	3528.03			16.3359	3525.97			16.3359	3507.23
	16.519	3891.76			16.5187	3887.69			16.5187	3868.96
	16.6331	8427.6			16.6306	8468.16			16.6306	8449.42
	16.5024	797.863			16.5031	794.23			16.5031	775.489
	16.2372	4842.19			16.2374	4893.34			16.2374	4874.6
	16.4583	5273.32			16.4588	5290.15			16.4588	5271.41
	16.5068	5141.38			16.5064	5137.66			16.5064	5118.92
	16.4776	6178.77			16.4759	6138.34			16.4759	6119.61
	16.4407	4583.09			16.4407	4566.48			16.4407	4547.74
	16.4435	2578.26			16.4454	2552.14			16.4454	2533.4
	16.5098	2943.56			16.5088	2921.96			16.5088	2903.22
	16.3454	963.677			16.345	962.721			16.345	943.98
	16.5076	7593.81			16.5064	7628.14			16.5064	7609.39
	16.3917	5210.99			16.3907	5182.57			16.3907	5163.82
	16.4511	806.605			16.4526	798.523			16.4526	779.781
	16.3775	981.698			16.3768	977.822			16.3768	959.079
	16.3818	2777.35			16.3817	2746.51			16.3817	2727.77
	16.5553	966.177			16.5566	963.738			16.5566	945.002
	16.3479	3675.67			16.3489	3699.81			16.3489	3681.07
	16.0867	950.949			16.0852	953.169			16.0852	934.426
	16.187	6461.04			16.1894	6387.3			16.1894	6368.56
	16.4584	988.676			16.458	983.632			16.458	964.898
	16.2149	4218.91			16.2159	4169.61			16.2159	4150.88
	16.2182	949.914			16.218	943.976			16.218	925.232
	16.2729	4133.52			16.273	4122.72			16.273	4103.98
	16.7212	5391.43			16.7209	5435.9			16.7209	5417.16
	16.5889	5742.52			16.5887	5726.82			16.5887	5708.08
	16.2079	2684			16.2071	2688.03			16.2071	2669.29
	16.3783	809.039			16.3771	804.346			16.3771	785.603
	16.397	7180.06			16.3983	7074.75			16.3983	7056.01
	16.2444	3198.62			16.246	3197.84			16.246	3179.11
	16.462	4059.17			16.464	4025.93			16.464	4007.18
	16.4924	987.59			16.4913	992.863			16.4913	974.117
	16.3235	5349.79			16.3266	5367.31			16.3266	5348.57
	16.2769	3448.28			16.2745	3480.09			16.2745	3461.35
	16.463	5066.35			16.4621	5114.54			16.4621	5095.79
	16.6558	8465.16			16.6554	8461.58			16.6554	8442.84
	16.3669	5133.86			16.3676	5167.97			16.3676	5149.23
	16.4748	4117.37			16.4734	4080.73			16.4734	4062
	16.6243	7547.44			16.6236	7473.58			16.6236	7454.83
	16.4905	793.542			16.4907	783.686			16.4907	764.943
	16.4025	3909.15			16.4026	3907.72			16.4026	3888.97
	16.5956	6109.36			16.6002	6065.66			16.6002	6046.92
	16.3731	5181.1			16.3729	5171.64			16.3729	5152.9
	16.2075	823.899			16.207	821.25			16.207	802.509
	16.678	5105.9			16.678	5005.6			16.678	4986.85
	16.2302	4226.55			16.2299	4252.97			16.2299	4234.23
	16.0574	872.136			16.0592	865.463			16.0592	846.722
	16.3978	6411.88			16.3993	6369.41			16.3993	6350.67
	16.2845	3854.31			16.2839	3851.85			16.2839	3833.11
	16.3858	5964.09			16.3861	5963.17			16.3861	5944.44
	16.5865	4419.92			16.5866	4446.94			16.5866	4428.21
	16.35	4788.98			16.3515	4809.11			16.3515	4790.37
	16.4067	6782.94			16.4072	6781.82			16.4072	6763.08
	16.2807	4877.83			16.2794	4928.13			16.2794	4909.4
	16.5115	4076.93			16.5081	4108.2			16.5081	4089.46
	16.6546	5185.16			16.6548	5202.2			16.6548	5183.46
	16.7151	5842.24			16.7138	5820.92			16.7138	5802.18
	16.2467	3395.16			16.2487	3360.24			16.2487	3341.5
	16.3768	3758.7			16.3739	3785.32			16.3739	3766.58
	16.7717	10614.9			16.7693	10516.6			16.7693	10497.8
	16.49	4694.97			16.4896	4704.27			16.4896	4685.54
	16.5358	3637.17			16.5368	3667.66			16.5368	3648.92
	16.5319	4958.57			16.5335	4891.08			16.5335	4872.34
	16.4623	6915.46			16.4627	6884.28			16.4627	6865.54
	16.5143	4243.78			16.5135	4281.86			16.5135	4263.11
	16.5598	3159.65			16.5585	3163.61			16.5585	3144.87
	16.3104	4040.51			16.3082	4029.99			16.3082	4011.25
	16.397	1166.28			16.396	1163.08			16.396	1144.34
	16.3916	4970.96			16.3886	5009.09			16.3886	4990.35
	16.3997	3508.02			16.4006	3535.52			16.4006	3516.78
	16.5804	1571			16.5784	1571.35			16.5784	1552.61
	16.4313	7828.87			16.4322	7814.47			16.4322	7795.73
	16.3854	5762.51			16.3881	5729.64			16.3881	5710.89
	16.5817	4699.68			16.5814	4648.07			16.5814	4629.33
	16.4082	3885.27			16.4081	3908.43			16.4081	3889.69
	16.4342	2975.63			16.4331	2950.97			16.4331	2932.23
	16.2918	921.262			16.2933	917.442			16.2933	898.707
	16.6798	6310.22			16.6805	6289.64			16.6805	6270.9
	16.5431	5260.54			16.54	5139.22			16.54	5120.48
	16.4441	1064.3			16.4449	1054.37			16.4449	1035.63
	16.3761	5664.67			16.3769	5704.88			16.3769	5686.14
	16.405	989.316			16.4049	988.749			16.4049	970.013
	16.3549	1088.29			16.3544	1078.75			16.3544	1060.01
	16.4967	8248.3			16.4953	8282.68			16.4953	8263.94
	16.4634	835.003			16.4642	831.098			16.4642	812.356
	16.4028	4550.41			16.4024	4541.11			16.4024	4522.37
	16.2589	5906.28			16.2598	5890.26			16.2598	5871.52
	16.4619	2812.19			16.4618	2798.45			16.4618	2779.72
	16.2338	859.789			16.2342	847.717			16.2342	828.975
	16.6532	5551.24			16.6508	5549.49			16.6508	5530.75
	16.5771	5846.44			16.5787	5783.75			16.5787	5765.02
	16.3763	921.34			16.3784	912.004			16.3784	893.266
	16.4408	4771.65			16.44	4767.85			16.44	4749.11
	16.5871	7295.45			16.5847	7281.88			16.5847	7263.14
	16.4847	5189.32			16.4857	5256.16			16.4857	5237.42
	16.5387	5662.38			16.5392	5664.08			16.5392	5645.34
	16.4954	1290.81			16.4961	1290.29			16.4961	1271.55
	16.6808	846.122			16.6811	839.25			16.6811	820.501
	16.3585	7718.64			16.3585	7650.14			16.3585	7631.4
	15.7617	1091.48			15.762	1086.84			15.762	1068.1
	16.3768	821.399			16.3774	817.904			16.3774	799.162
	16.2374	1162.11			16.2385	1160.02			16.2385	1141.28
	16.478	8182.51			16.4776	8199.6			16.4776	8180.87
	16.19	885.14			16.191	880.797			16.191	862.055
	16.3926	3668.72			16.3924	3660.73			16.3924	3641.99
	16.4345	4587.77			16.4345	4568.75			16.4345	4550.01
	16.4124	967.564			16.4099	956.299			16.4099	937.559
	16.3657	4582.03			16.3644	4564.19			16.3644	4545.46
	16.6646	5241.48			16.6614	5249.41			16.6614	5230.67
	16.8894	5553.79			16.894	5626.63			16.894	5607.88
	16.5144	6683.05			16.5129	6697.4			16.5129	6678.66
	16.3505	3463.27			16.3495	3470.87			16.3495	3452.13
	16.4435	4718.23			16.4425	4763.91			16.4425	4745.16
	16.5978	5412.65			16.5995	5367.56			16.5995	5348.82
	16.4869	2774.82			16.4864	2802.14			16.4864	2783.4
	16.5103	5528.49			16.5094	5552.8			16.5094	5534.07
	16.6315	5181.83			16.6305	4977.54			16.6305	4958.8
	16.2611	2583.03			16.2638	2576.86			16.2638	2558.12
	16.3924	3994.29			16.391	4021.26			16.391	4002.51
	16.3544	5407.34			16.3538	5463.82			16.3538	5445.08
	16.1349	905.972			16.1346	903.218			16.1346	884.482
	16.496	4839.31			16.4945	4810.95			16.4945	4792.21
	16.4042	1216.05			16.4054	1215.08			16.4054	1196.34
	16.5436	4689.79			16.5407	4682.99			16.5407	4664.24
	16.5404	8749.94			16.5373	8810.45			16.5373	8791.72
	16.5968	4416.37			16.5918	4383.12			16.5918	4364.37
	16.7286	5779.77			16.725	5714.48			16.725	5695.73
	16.5762	5123.51			16.575	5164.3			16.575	5145.56
	16.3406	4951.86			16.3362	4947.4			16.3362	4928.66
	16.6135	820.237			16.6133	818.356			16.6133	799.615
	16.452	1346.98			16.4521	1346.5			16.4521	1327.76
	16.6126	8986.7			16.6153	9037.26			16.6153	9018.52
	16.2741	834.513			16.2753	826.939			16.2753	808.198
	16.3082	7404.53			16.3082	7365.98			16.3082	7347.24
	16.6791	4930.11			16.6794	4926.66			16.6794	4907.92
	16.2848	879.272			16.2868	874.398			16.2868	855.663
	16.4	4649.3			16.3995	4683.39			16.3995	4664.66
	16.6043	6541.94			16.6051	6509.09			16.6051	6490.36
	16.4838	1051.1			16.4858	1047.41			16.4858	1028.67
	16.5881	3143.67			16.5876	3152.94			16.5876	3134.21
	16.187	1106.9			16.1854	1100.99			16.1854	1082.25
	16.6697	8696.24			16.6727	8751.55			16.6727	8732.82
	16.5002	4925.78			16.4994	4939.84			16.4994	4921.1
	16.5532	5546.17			16.5533	5539.02			16.5533	5520.28
	16.5224	6285.33			16.5242	6244.29			16.5242	6225.55
	16.3966	5029.89			16.3953	5090.72			16.3953	5071.98
	16.5441	5036.8			16.5498	4927.94			16.5498	4909.2
	16.5035	1248.86			16.5048	1245.38			16.5048	1226.64
	16.4864	4621.51			16.4877	4641.2			16.4877	4622.46
	16.4673	4545.61			16.4672	4531.74			16.4672	4513
	16.4292	6204.83			16.4315	6181.2			16.4315	6162.47
	16.6154	4118.86			16.6149	4134.8			16.6149	4116.06
	16.4472	873.583			16.4476	870.716			16.4476	851.968
	16.6455	4716.12			16.6441	4694.42			16.6441	4675.67
	16.2903	798.563			16.2892	791.239			16.2892	772.503
	16.4154	2859.42			16.4142	2846.45			16.4142	2827.71
	16.5073	810.255			16.508	802.307			16.508	783.563
	16.56	6088.73			16.5575	6082.67			16.5575	6063.93
	16.3496	5574.85			16.3472	5613.32			16.3472	5594.58
	16.1916	4068.74			16.1923	4043.71			16.1923	4024.98
	16.5086	7380.94			16.5111	7413.62			16.5111	7394.88
	16.2905	1118.8			16.2901	1108.88			16.2901	1090.14
	16.5871	5363.97			16.5895	5346.92			16.5895	5328.18
	16.6284	6807.85			16.6308	6888.24			16.6308	6869.5
	16.5335	4594.37			16.5335	4597.13			16.5335	4578.38
	16.4514	1305.77			16.4542	1304.35			16.4542	1285.61
	16.2258	1281.14			16.2274	1278.57			16.2274	1259.83
	16.4642	933.162			16.4635	924.969			16.4635	906.237
	16.5834	4938.15			16.5831	4911.74			16.5831	4893
	16.2389	784.015			16.2405	778.618			16.2405	759.876
	16.4844	798.592			16.4839	797.757			16.4839	779.018
	16.2041	2786.04			16.2057	2798.62			16.2057	2779.89
	16.3635	3539.33			16.3654	3533.89			16.3654	3515.16
	16.5385	4854.63			16.5409	4963.78			16.5409	4945.04
	16.5343	4758.18			16.5356	4741.31			16.5356	4722.57
	16.4398	1178.24			16.4395	1172.14			16.4395	1153.4
	16.4269	850.1			16.4263	842.436			16.4263	823.694
	16.4003	4188.52			16.4009	4195.15			16.4009	4176.41
	16.2243	872.577			16.2245	871.591			16.2245	852.85
	16.4216	909.031			16.4199	906.79			16.4199	888.048
	16.2989	914.871			16.3005	913.01			16.3005	894.274
	16.4783	5411.76			16.478	5419.12			16.478	5400.38
	16.3216	3694.74			16.3229	3676.89			16.3229	3658.15
	16.1388	1193.34			16.1409	1188.18			16.1409	1169.44
	16.174	806.523			16.1734	802.772			16.1734	784.035
	16.4294	5027.78			16.4285	4993.17			16.4285	4974.43
	16.4596	5515.62			16.4599	5541.91			16.4599	5523.17
	16.5598	5597.21			16.5617	5599.56			16.5617	5580.82
	16.512	872.641			16.5108	861.424			16.5108	842.691
	16.687	5163.42			16.6861	5091.42			16.6861	5072.68
	16.1829	863.1			16.1836	858.741			16.1836	840.005
	16.5646	4498.52			16.5621	4502.24			16.5621	4483.5
	16.4028	4823.38			16.4045	4824.56			16.4045	4805.82
	16.5167	5252.92			16.5164	5346.39			16.5164	5327.64
	16.6209	5063.12			16.62	5031.75			16.62	5013
	16.1491	1025.58			16.1466	1018.79			16.1466	1000.05
	16.2209	879.402			16.2202	866.378			16.2202	847.642
	16.289	4103.3			16.2904	4065.1			16.2904	4046.36
	16.0143	844.371			16.0141	838.474			16.0141	819.733
	16.5418	6713.16			16.5424	6605.89			16.5424	6587.14
	16.3829	4477.61			16.3857	4489.84			16.3857	4471.1
	16.6315	5321.99			16.6323	5323.41			16.6323	5304.66
	16.432	979.081			16.4312	977.492			16.4312	958.749
	16.5125	5606.35			16.5144	5617.4			16.5144	5598.66
	16.3923	5265.6			16.3927	5258.61			16.3927	5239.88
	16.5254	982.916			16.5271	978.446			16.5271	959.706
	16.5442	1000.2			16.545	994.643			16.545	975.903
	16.4375	815.696			16.4392	813.562			16.4392	794.826
	16.4334	2652.25			16.4312	2656.27			16.4312	2637.53
	16.5632	5331.19			16.5639	5208.95			16.5639	5190.22
	16.5651	5376.58			16.5655	5349.15			16.5655	5330.41
	16.6026	5429.58			16.6021	5345.09			16.6021	5326.35
	16.5162	6817.16			16.5128	6867			16.5128	6848.26
	16.4803	960.446			16.4788	954.716			16.4788	935.976
	16.4457	3034.59			16.4468	3030.34			16.4468	3011.61
	16.379	4669.15			16.376	4692.63			16.376	4673.89
	16.3996	959.349			16.4002	953.558			16.4002	934.815
	16.4241	5906.96			16.4252	6001.03			16.4252	5982.29
	16.5436	902.62			16.5436	900.183			16.5436	881.447
	16.5264	4394.28			16.5251	4376.58			16.5251	4357.84
	16.6754	9316.63			16.6728	9217.39			16.6728	9198.65
	16.3883	3682.17			16.3873	3685.43			16.3873	3666.69
	16.2035	1054.1			16.2033	1050.58			16.2033	1031.84
	16.2243	828.201			16.2255	826.448			16.2255	807.706
	16.4844	4385.63			16.484	4373.71			16.484	4354.97
	16.1476	2854.24			16.1464	2886.79			16.1464	2868.05
	16.4062	1173.38			16.4049	1174.72			16.4049	1155.99
	16.5209	792.369			16.5207	784.916			16.5207	766.172
	16.566	6021.8			16.5682	5942.57			16.5682	5923.83
	16.2685	1270.75			16.2666	1268.65			16.2666	1249.91
	16.4542	3146.08			16.4525	3147.65			16.4525	3128.91
	16.2806	848.867			16.2795	847.301			16.2795	828.57
	16.3454	6684.4			16.3427	6752.36			16.3427	6733.62
	16.2901	3585.94			16.2908	3570.23			16.2908	3551.49
	16.2904	1037.12			16.2884	1034			16.2884	1015.27
	16.5038	1229.37			16.5037	1226.62			16.5037	1207.88
	16.3811	4756.83			16.3839	4720.01			16.3839	4701.27
	16.5757	4991.08			16.5762	4943.53			16.5762	4924.79
	16.5401	8043.49			16.5395	7996.16			16.5395	7977.42
	16.4253	5907.41			16.4245	5860.47			16.4245	5841.73
	16.165	1108.3			16.1645	1099.01			16.1645	1080.27
	16.3908	2483.47			16.3908	2472.08			16.3908	2453.34
	16.4531	5515.49			16.4519	5507.62			16.4519	5488.88
	16.4586	7822.12			16.46	7827.91			16.46	7809.17
	16.612	7097.99			16.6115	7065.77			16.6115	7047.03
	16.2585	945.003			16.2578	942.556			16.2578	923.818
	16.3295	847.355			16.3302	836.332			16.3302	817.59
	16.6926	1627.84			16.6931	1633.82			16.6931	1615.08
	16.5713	2725.92			16.5697	2718.75			16.5697	2700.01
	16.4133	3698.83			16.414	3713.64			16.414	3694.91
	16.4494	6729.98			16.4489	6687.21			16.4489	6668.47
	16.0785	3402.73			16.078	3403.14			16.078	3384.4
	16.3634	3706.43			16.3605	3713.56			16.3605	3694.82
	16.5096	6020.16			16.5084	6033.41			16.5084	6014.67
	16.4383	6018.65			16.4357	5965.76			16.4357	5947.02
	16.3839	983.559			16.3837	977.779			16.3837	959.043
	16.5776	4813.48			16.5777	4852.13			16.5777	4833.39
	16.3974	5264.69			16.3961	5239.16			16.3961	5220.42
	16.3157	6645.38			16.3132	6667.35			16.3132	6648.61
	16.5107	6652.7			16.5123	6635.86			16.5123	6617.11
	16.5783	4510.19			16.5785	4518.74			16.5785	4500
	16.5099	826.549			16.5105	817.835			16.5105	799.1
	16.5651	5251.29			16.5649	5156.96			16.5649	5138.22
	16.6861	4753.99			16.6868	4781.46			16.6868	4762.73
	16.4042	4007.27			16.4051	3977.1			16.4051	3958.36
	16.1875	891.17			16.1879	882.147			16.1879	863.407
	16.2682	778.984			16.2681	777.461			16.2681	758.724
	16.4636	3008			16.4643	3017.26			16.4643	2998.52
	16.5186	5034.78			16.5191	5026.18			16.5191	5007.44
	16.4726	7933.73			16.4754	7923.11			16.4754	7904.37
	16.4096	2455.09			16.4045	2437.38			16.4045	2418.64
	16.2165	3830.14			16.2165	3801.61			16.2165	3782.87
	16.4602	4927.51			16.4635	4923.08			16.4635	4904.34
	16.3245	3827.91			16.3245	3772.4			16.3245	3753.66
	16.5076	6155.39			16.5088	6191.98			16.5088	6173.23
	16.5537	6910.04			16.553	6918.71			16.553	6899.97
	16.7098	1062.71			16.7119	1057			16.7119	1038.27
	16.5393	921.731			16.5387	917.109			16.5387	898.368
	16.4951	4445.07			16.4959	4482.95			16.4959	4464.21
	16.5514	5751.69			16.553	5778.71			16.553	5759.97
	16.4013	1346.39			16.4011	1347.63			16.4011	1328.89
	16.376	6603.11			16.3746	6583.83			16.3746	6565.09
	16.7077	849.288			16.7086	840.581			16.7086	821.845
	16.3567	4381.01			16.3556	4368.92			16.3556	4350.18
	16.4432	948.664			16.4418	937.466			16.4418	918.722
	16.244	998.316			16.2442	993.86			16.2442	975.12
	16.4014	7507.12			16.4016	7540.95			16.4016	7522.21
	16.3793	979.269			16.378	973.527			16.378	954.786
	16.2917	7974.67			16.2924	7874.31			16.2924	7855.57
	16.5641	6199.33			16.5633	6153.08			16.5633	6134.34
	16.4886	4548.58			16.4892	4510.83			16.4892	4492.09
	16.285	911.774			16.2839	905.683			16.2839	886.943
	16.352	4331.23			16.351	4360.48			16.351	4341.73
	16.6078	8862.61			16.6102	8879.18			16.6102	8860.44
	16.5692	787.454			16.5685	788.469			16.5685	769.727
	16.2047	781.306			16.2051	775.636			16.2051	756.892
	16.5207	6370.23			16.5188	6413.73			16.5188	6394.99
	16.2898	4178.22			16.2885	4154.17			16.2885	4135.43
	16.6314	9186.23			16.6315	9170.18			16.6315	9151.44
	16.2573	812.125			16.257	810.826			16.257	792.083
	16.2292	958.018			16.2291	954.779			16.2291	936.038
	16.5321	6383.32			16.533	6325.04			16.533	6306.29
	16.6366	4849.52			16.6345	4817.61			16.6345	4798.87
	16.2276	1084.55			16.2278	1079.6			16.2278	1060.86
	16.4784	7153.51			16.4751	7164.2			16.4751	7145.46
	16.5506	832.021			16.5504	827.454			16.5504	808.717
	16.3861	2532.14			16.3847	2524.15			16.3847	2505.41
	16.3808	1040.68			16.3808	1037.26			16.3808	1018.52
	16.6712	799.203			16.6725	796.538			16.6725	777.794
	16.5557	4920.52			16.5547	4965.11			16.5547	4946.38
	16.311	3367.17			16.3119	3385.58			16.3119	3366.84
	16.6196	7578.53			16.6204	7497.07			16.6204	7478.33
	16.2935	4935.74			16.2936	4941.46			16.2936	4922.72
	16.3313	1163.23			16.3291	1159.95			16.3291	1141.22
	16.6364	5498.47			16.6359	5509.89			16.6359	5491.15
	16.6868	5063.44			16.6861	5090.26			16.6861	5071.52
	16.3168	911.211			16.3162	904.398			16.3162	885.657
	16.6459	6360.54			16.6442	6306.47			16.6442	6287.73
	16.2731	1114.39			16.2712	1107.18			16.2712	1088.44
	16.4922	1030.17			16.4919	1028.55			16.4919	1009.81
	16.273	6427.74			16.2729	6423.25			16.2729	6404.51
	16.2992	3360.44			16.2988	3370.71			16.2988	3351.97
	16.3537	5274.2			16.3512	5280.53			16.3512	5261.79
	16.4051	835.022			16.4054	826.321			16.4054	807.586
	16.5191	7336.24			16.5162	7346.05			16.5162	7327.3
	16.6094	969.606			16.6074	967.693			16.6074	948.959
	16.4471	5347.66			16.4464	5297.92			16.4464	5279.19
	16.2344	3580.19			16.2357	3579.11			16.2357	3560.38
	16.5567	7083.82			16.5567	7089.38			16.5567	7070.64
	16.3944	7419.81			16.3949	7372.59			16.3949	7353.85
	16.3156	831.678			16.3141	827.33			16.3141	808.593
	16.3156	924.178			16.3169	918.205			16.3169	899.461
	16.2631	3287.2			16.2626	3279.02			16.2626	3260.29
	16.3545	1038.94			16.3567	1034.64			16.3567	1015.9
	16.5506	933.141			16.551	926.462			16.551	907.729
	16.4935	4729.6			16.4956	4727.64			16.4956	4708.89
	16.59	850.789			16.5902	848.58			16.5902	829.838
	16.4283	4869.55			16.4261	4824.45			16.4261	4805.71
	16.3487	7750.95			16.3465	7892.84			16.3465	7874.1
	16.526	6117.31			16.5264	6150.86			16.5264	6132.13
	16.4846	1033.18			16.4853	1028.68			16.4853	1009.94
	16.6029	1114.7			16.603	1110.18			16.603	1091.44
	16.3059	5556.36			16.3051	5507.57			16.3051	5488.83
	16.3502	3482.69			16.3497	3480.88			16.3497	3462.13
	16.5188	1027			16.5179	1016.41			16.5179	997.665
	16.5487	5257.64			16.5479	5247.48			16.5479	5228.74
	16.4786	2866.56			16.4784	2827.49			16.4784	2808.75
	16.1381	1241.73			16.1366	1251.3			16.1366	1232.56
	16.3342	784.241			16.3358	778.323			16.3358	759.581
	16.4904	3836.44			16.491	3828.79			16.491	3810.05
	16.5758	6750.49			16.5711	6737.65			16.5711	6718.92
	16.5733	5438.29			16.5752	5415.67			16.5752	5396.94
	16.3876	2706.02			16.387	2693.9			16.387	2675.16
	16.3996	2858.39			16.3985	2835.48			16.3985	2816.74
	16.2319	797.981			16.2313	788.87			16.2313	770.129
	16.4152	3509.81			16.4155	3492.18			16.4155	3473.44
	16.7188	970.591			16.7192	963.743			16.7192	945
	16.0807	974.915			16.0812	967.905			16.0812	949.164
	16.1887	1099.98			16.1896	1093.07			16.1896	1074.32
	16.6914	795.171			16.6916	785.196			16.6916	766.454
	16.2316	2263.89			16.2312	2278.65			16.2312	2259.91
	16.9272	8403.61			16.9283	8340.54			16.9283	8321.79
	16.0979	4655.56			16.0971	4622.51			16.0971	4603.76
	16.369	6677.21			16.3666	6709.16			16.3666	6690.42
	16.4851	4395.14			16.4856	4368.49			16.4856	4349.75
	16.4487	6096.45			16.4491	6178.92			16.4491	6160.18
	16.4301	2509.6			16.4322	2478.17			16.4322	2459.44
	16.3246	4262.14			16.3238	4248.55			16.3238	4229.81
	16.613	927.09			16.6138	924.707			16.6138	905.965
	16.5388	1246.38			16.5384	1250.58			16.5384	1231.84
	16.3496	844.43			16.3497	835.944			16.3497	817.199
	16.29	796.468			16.2903	793.368			16.2903	774.625
	16.4154	987.782			16.4154	982.99			16.4154	964.255
	16.2927	801.955			16.293	800.181			16.293	781.447
	16.1799	4258.23			16.1797	4219.04			16.1797	4200.3
	16.6959	8951.57			16.6974	8900.27			16.6974	8881.53
	16.4358	7118.63			16.434	7195.44			16.434	7176.7
	16.4116	3837.44			16.4105	3846.88			16.4105	3828.14
	16.0961	3274.27			16.0962	3237.92			16.0962	3219.18
	16.2807	3468.56			16.2792	3465.11			16.2792	3446.37
	16.6121	4280.03			16.6104	4256.27			16.6104	4237.53
	16.3797	887.258			16.3794	881.831			16.3794	863.092
	16.5797	5627.28			16.5812	5489.6			16.5812	5470.86
	16.5988	6203.01			16.5997	6227.72			16.5997	6208.98
	16.4084	6355.32			16.4066	6349.78			16.4066	6331.04
	16.5256	7250.91			16.5244	7238.28			16.5244	7219.54
	16.62	5323.1			16.6169	5294.53			16.6169	5275.79
	16.2723	1176.99			16.2715	1171.78			16.2715	1153.04
	16.3888	4049.35			16.3873	4046.91			16.3873	4028.17
	16.4879	7282.89			16.4904	7169.04			16.4904	7150.3
	16.4208	824.906			16.4199	823.363			16.4199	804.623
	16.3469	3962.22			16.3466	3931.04			16.3466	3912.3
	16.3919	2434.57			16.3908	2439.1			16.3908	2420.36
	16.4236	4108.56			16.4234	4117.35			16.4234	4098.61
	16.4557	2541.38			16.4531	2524.62			16.4531	2505.89
	16.1566	1155.34			16.1588	1148.9			16.1588	1130.16
	16.6199	6856.03			16.622	6858.04			16.622	6839.3
	16.5481	8247.93			16.5462	8251.6			16.5462	8232.87
	16.2528	2558.69			16.2504	2564.75			16.2504	2546.01
	16.735	894.755			16.7351	890.346			16.7351	871.603
	16.6429	816.007			16.6424	813.692			16.6424	794.95
	16.4199	3923.99			16.4218	3927.47			16.4218	3908.73
	16.3161	5454.14			16.3181	5467.6			16.3181	5448.86
	16.2843	4483.96			16.2839	4516.15			16.2839	4497.41
	16.5214	6544.76			16.5195	6548.45			16.5195	6529.71
	16.2993	1079.45			16.298	1076.78			16.298	1058.04
	16.5825	3121.41			16.5828	3119.14			16.5828	3100.4
	16.4145	4360.31			16.4135	4387.03			16.4135	4368.29
	16.3351	5771.32			16.3359	5800.7			16.3359	5781.96
	16.6815	868.116			16.6822	865.582			16.6822	846.841
	16.4215	2594.86			16.4209	2590.5			16.4209	2571.76
	16.5886	5271.54			16.5877	5291.34			16.5877	5272.6
	16.6247	5198.11			16.6238	5206.39			16.6238	5187.65
	16.5024	6788.37			16.5023	6836.99			16.5023	6818.25
	16.4951	2655.67			16.4966	2587.67			16.4966	2568.94
	16.4819	898.325			16.4794	888.005			16.4794	869.263
	16.6637	8219.65			16.6609	8166.58			16.6609	8147.84
	16.3778	1085.2			16.3775	1081.72			16.3775	1062.98
	16.4595	4449.55			16.4569	4360.69			16.4569	4341.95
	16.3759	1305.51			16.3757	1294.98			16.3757	1276.25
	16.2688	6267.37			16.2665	6297.63			16.2665	6278.89
	16.5076	881.514			16.5065	881.923			16.5065	863.181
	16.1452	3980.44			16.145	3972.49			16.145	3953.75
	16.3242	6926.83			16.3267	6947.72			16.3267	6928.98
	16.5815	5540.65			16.5836	5496.17			16.5836	5477.43
	16.3514	855.864			16.3499	852.394			16.3499	833.653
	16.3509	992.545			16.349	989.562			16.349	970.821
	16.4061	5703.52			16.4084	5687.94			16.4084	5669.2
	16.5291	912.18			16.5289	904.373			16.5289	885.632
	16.5757	3319.33			16.5742	3373.41			16.5742	3354.67
	16.4125	6054.09			16.4097	6112.6			16.4097	6093.85
	16.5045	3688.95			16.5068	3669.73			16.5068	3651
	16.3242	825.046			16.324	822.006			16.324	803.266
	16.5381	1001.19			16.537	992.563			16.537	973.826
	16.6892	9011.37			16.6928	8937.4			16.6928	8918.67
	16.2076	1166.65			16.2077	1161.53			16.2077	1142.8
	16.3737	4197.08			16.3682	4195.52			16.3682	4176.78
	16.4451	4940.6			16.4458	4944.15			16.4458	4925.41
	16.3577	6128.6			16.3565	6221.8			16.3565	6203.06
	16.6594	5566.13			16.6627	5551.2			16.6627	5532.47
	16.2805	777.488			16.2802	775.383			16.2802	756.643
	16.5831	6519.02			16.5842	6499.17			16.5842	6480.43
	16.6857	6919.87			16.6858	6917.94			16.6858	6899.2
	16.3148	5119.67			16.3122	5131.78			16.3122	5113.04
	16.3987	1328.81			16.3976	1330.43			16.3976	1311.69
	16.4769	5678.55			16.4784	5678.78			16.4784	5660.04
	16.5124	5965.43			16.5139	5960.28			16.5139	5941.54
	16.5207	997.105			16.5214	985.175			16.5214	966.431
	16.2036	837.506			16.204	831.635			16.204	812.901
	16.2405	4531.84			16.2363	4475.34			16.2363	4456.61
	16.7031	6315.34			16.706	6298.69			16.706	6279.95
	16.2788	832.577			16.2788	825.835			16.2788	807.099
	16.3631	4064.45			16.3647	4086.84			16.3647	4068.1
	16.5365	6550.04			16.5336	6557.08			16.5336	6538.34
	16.4852	782.272			16.4856	779.107			16.4856	760.364
	16.4048	5294.56			16.3983	5261.69			16.3983	5242.94
	16.6308	5376.32			16.6299	5372.22			16.6299	5353.49
	16.4645	2847.32			16.463	2884.16			16.463	2865.42
	16.3304	5254.24			16.3316	5273.96			16.3316	5255.22
	16.2843	875.808			16.2847	868.065			16.2847	849.331
	16.6764	953.561			16.6769	952.236			16.6769	933.493
	16.2471	5247.79			16.2473	5260.74			16.2473	5242.01
	16.2932	815.838			16.2926	809.379			16.2926	790.638
	16.5358	4830.38			16.537	4856.56			16.537	4837.81
	16.4065	834.226			16.405	829.75			16.405	811.013
	16.3023	3746.33			16.3017	3731.45			16.3017	3712.71
	16.6583	4387.37			16.657	4359.97			16.657	4341.23
	16.3526	1254.22			16.3522	1251.45			16.3522	1232.71
	16.3813	4915.8			16.3819	4940.08			16.3819	4921.34
	16.283	814.4			16.2823	810.092			16.2823	791.35
	16.3551	890.792			16.3552	886.481			16.3552	867.741
	16.4026	3993.99			16.4029	3985.14			16.4029	3966.39
	16.3726	820.729			16.3745	819.583			16.3745	800.841
	16.56	5259.67			16.5603	5238.59			16.5603	5219.85
	16.3374	5547.11			16.3377	5589.26			16.3377	5570.52
	16.3861	2998.71			16.386	2944.29			16.386	2925.55
	16.5141	2989.96			16.5122	2985.82			16.5122	2967.07
	16.3711	2384.67			16.3695	2389.06			16.3695	2370.32
	16.5167	5479.31			16.5165	5458.12			16.5165	5439.39
	16.5399	3208.01			16.5381	3226.14			16.5381	3207.4
	16.4566	1422.36			16.4561	1421.58			16.4561	1402.84
	16.1769	800.311			16.1769	791.184			16.1769	772.442
	16.2694	2644.81			16.2702	2647.24			16.2702	2628.49
	16.5103	7067.55			16.5094	7118.56			16.5094	7099.82
	16.5618	817.351			16.5627	812.603			16.5627	793.868
	16.6719	4469.21			16.6687	4428.78			16.6687	4410.04
	16.4747	5130.4			16.4715	5118.66			16.4715	5099.92
	16.4545	2813.78			16.4545	2862.84			16.4545	2844.1
	16.7418	5204.35			16.7397	5218.97			16.7397	5200.23
	16.3175	850.14			16.3182	843.512			16.3182	824.772
	16.2583	1256.58			16.257	1255.66			16.257	1236.92
	16.6826	3726.81			16.6809	3716.41			16.6809	3697.67
	16.248	809.485			16.2477	807.737			16.2477	788.994
	16.4453	2628.05			16.4448	2624.63			16.4448	2605.88
	16.4103	2348.09			16.4105	2310.87			16.4105	2292.13
	16.3391	779.869			16.3386	775.089			16.3386	756.347
	16.0033	778.562			16.002	775.9			16.002	757.158
	16.354	814.296			16.3525	804.766			16.3525	786.028
	16.4545	1123.37			16.4557	1117.84			16.4557	1099.1
	16.5868	1221.63			16.5845	1214.15			16.5845	1195.4
	16.4498	2753.97			16.4495	2727.83			16.4495	2709.09
	16.5893	4088.45			16.5867	4082.56			16.5867	4063.82
	16.3756	5983.59			16.3752	6078.9			16.3752	6060.16
	16.5984	1484.15			16.5975	1488.43			16.5975	1469.69
	16.4492	4203.1			16.4517	4172.8			16.4517	4154.06
	16.2865	4461.11			16.2856	4410.79			16.2856	4392.05
	16.4461	1282.56			16.4459	1277.38			16.4459	1258.64
	16.5171	5941.04			16.5177	5935.27			16.5177	5916.52
	16.5866	5262.84			16.5856	5229.24			16.5856	5210.5
	16.5691	5002.26			16.5698	4956.39			16.5698	4937.65
	16.2307	4568.6			16.2295	4563.28			16.2295	4544.55
	16.6033	4133.77			16.6051	4148.36			16.6051	4129.62
	16.427	3820.86			16.4278	3806.21			16.4278	3787.48
	16.4297	888.457			16.4284	883.738			16.4284	864.996
	16.2636	817.707			16.2666	813.809			16.2666	795.068
	16.3086	4248.71			16.3067	4275.94			16.3067	4257.2
[truncated: 7 more rows]

## Sheet: Suplementary Data 2
Set up costs analysis
All analysis compared against base case SP results
Mia High set up costs				Mia low set up costs
	Sens/spec as base case				Sens/spec as base case
	QALYS	Costs			QALYS	Costs
Average	16.4139	3685.4		Average	16.4139	3685.05
	16.4742	2701.79			16.4742	2701.44
	16.5685	5586.68			16.5685	5586.33
	16.3519	3385.3			16.3519	3384.95
	16.6432	8220.34			16.6432	8219.99
	16.3938	2628.23			16.3938	2627.88
	16.6165	4459.64			16.6165	4459.29
	16.5109	5691.59			16.5109	5691.24
	16.5826	3372.07			16.5826	3371.72
	16.2624	5543.23			16.2624	5542.88
	16.2427	3232.96			16.2427	3232.61
	16.2425	906.234			16.2425	905.884
	16.5128	6373.77			16.5128	6373.42
	16.3798	6235.02			16.3798	6234.67
	16.2131	3283.18			16.2131	3282.83
	16.2688	7287.54			16.2688	7287.19
	16.2281	3492.33			16.2281	3491.98
	16.5853	5067.37			16.5853	5067.02
	16.5204	3045.98			16.5204	3045.63
	16.4736	1026.77			16.4736	1026.42
	16.0489	808.221			16.0489	807.871
	16.4875	899.007			16.4875	898.657
	16.6014	3059.87			16.6014	3059.52
	16.3961	3561.55			16.3961	3561.2
	16.6168	7221.69			16.6168	7221.34
	16.2981	2603.35			16.2981	2603
	16.3069	910.715			16.3069	910.365
	16.3742	957.633			16.3742	957.283
	16.218	1129.44			16.218	1129.09
	16.3102	1250.62			16.3102	1250.27
	16.6299	5121.19			16.6299	5120.84
	16.4772	6370.24			16.4772	6369.89
	16.5942	777.479			16.5942	777.129
	16.319	861.861			16.319	861.511
	16.2028	1207.3			16.2028	1206.95
	16.2058	1255.22			16.2058	1254.87
	16.6207	4362.19			16.6207	4361.84
	16.4783	4693.93			16.4783	4693.58
	16.3347	879.157			16.3347	878.807
	16.4617	7133.78			16.4617	7133.43
	16.6321	6757.1			16.6321	6756.75
	16.4709	6299.28			16.4709	6298.93
	16.5192	5269.5			16.5192	5269.15
	16.4932	5204.9			16.4932	5204.55
	16.3087	4481.6			16.3087	4481.25
	16.2184	6399.41			16.2184	6399.06
	16.7902	6096.55			16.7902	6096.2
	16.2928	5338.21			16.2928	5337.86
	16.3227	4714.5			16.3227	4714.15
	16.3389	1260.97			16.3389	1260.62
	16.4229	4539.08			16.4229	4538.73
	16.2608	4282.28			16.2608	4281.93
	16.2821	4074.47			16.2821	4074.12
	16.4485	5322.33			16.4485	5321.98
	16.3426	1254.01			16.3426	1253.66
	16.4583	4934.27			16.4583	4933.92
	16.2104	2584.49			16.2104	2584.14
	16.4472	3098.12			16.4472	3097.77
	16.6841	5996.19			16.6841	5995.84
	16.4133	5874.81			16.4133	5874.46
	16.357	7302.39			16.357	7302.04
	16.342	985.744			16.342	985.394
	16.4162	5434.37			16.4162	5434.02
	16.4745	3499.3			16.4745	3498.95
	16.3362	821.605			16.3362	821.255
	16.3349	1241.67			16.3349	1241.32
	16.4257	6692.63			16.4257	6692.28
	16.3245	2742.57			16.3245	2742.22
	16.5172	3845.16			16.5172	3844.81
	16.4238	1096.64			16.4238	1096.29
	16.5122	5274.82			16.5122	5274.47
	16.3657	6486.12			16.3657	6485.77
	16.258	867.397			16.258	867.047
	16.1571	861.714			16.1571	861.364
	16.5012	840.823			16.5012	840.473
	16.5537	953.663			16.5537	953.313
	16.3177	2727.79			16.3177	2727.44
	16.563	3300.78			16.563	3300.43
	16.44	779.292			16.44	778.942
	16.1893	6407.6			16.1893	6407.25
	16.268	1140.36			16.268	1140.01
	16.3865	4919.23			16.3865	4918.88
	16.3972	789.976			16.3972	789.626
	16.3062	986.568			16.3062	986.218
	16.4501	5683.69			16.4501	5683.34
	16.6508	6668.29			16.6508	6667.94
	16.5278	5387.71			16.5278	5387.36
	16.4896	4345.68			16.4896	4345.33
	16.3548	3803.22			16.3548	3802.87
	16.2774	991.025			16.2774	990.675
	16.5887	2946.84			16.5887	2946.49
	16.7195	1983.62			16.7195	1983.27
	16.3576	5684.47			16.3576	5684.12
	16.26	3736.05			16.26	3735.7
	16.2194	4637.39			16.2194	4637.04
	16.4775	4689.52			16.4775	4689.17
	16.1878	3724.96			16.1878	3724.61
	16.4209	5225.92			16.4209	5225.57
	16.3443	974.33			16.3443	973.98
	16.6722	8578.95			16.6722	8578.6
	16.2939	781.704			16.2939	781.354
	16.2399	2197.99			16.2399	2197.64
	16.5022	4397.7			16.5022	4397.35
	16.5708	2896.51			16.5708	2896.16
	16.5282	854.812			16.5282	854.462
	16.3742	3568.71			16.3742	3568.36
	16.5725	4515.57			16.5725	4515.22
	16.5544	5578.71			16.5544	5578.36
	16.5504	4417.17			16.5504	4416.82
	16.3169	1023.68			16.3169	1023.33
	16.4837	6801.77			16.4837	6801.42
	16.4681	5703.81			16.4681	5703.46
	16.4839	2948.08			16.4839	2947.73
	16.5791	7100.86			16.5791	7100.51
	16.1395	2515.01			16.1395	2514.66
	16.5774	832.08			16.5774	831.73
	16.4148	4247.41			16.4148	4247.06
	16.0156	3986.01			16.0156	3985.66
	16.5979	5435.25			16.5979	5434.9
	16.55	2860.09			16.55	2859.74
	16.5552	7643.67			16.5552	7643.32
	16.5233	5879.33			16.5233	5878.98
	16.5259	4559.91			16.5259	4559.56
	16.1438	862.713			16.1438	862.363
	16.2438	2434.84			16.2438	2434.49
	16.1177	825.663			16.1177	825.313
	16.3317	1068.37			16.3317	1068.02
	16.3848	988.487			16.3848	988.137
	16.3507	2816.71			16.3507	2816.36
	16.3243	886.83			16.3243	886.48
	16.3767	4088.3			16.3767	4087.95
	16.2394	5090.16			16.2394	5089.81
	16.4598	1382.99			16.4598	1382.64
	16.3446	787.373			16.3446	787.023
	16.5846	3831.7			16.5846	3831.35
	16.3178	796.587			16.3178	796.237
	16.2823	5667.72			16.2823	5667.37
	16.0705	884.67			16.0705	884.32
	16.2364	1101.21			16.2364	1100.86
	16.4165	1164.2			16.4165	1163.85
	16.6335	4611.23			16.6335	4610.88
	16.5644	5273.77			16.5644	5273.42
	16.4744	3720.5			16.4744	3720.15
	16.4296	5021.32			16.4296	5020.97
	16.4759	5757.22			16.4759	5756.87
	16.3681	1040.55			16.3681	1040.2
	16.6166	9314.4			16.6166	9314.05
	16.374	3394.54			16.374	3394.19
	16.3193	1279.14			16.3193	1278.79
	16.4384	1221.74			16.4384	1221.39
	16.2048	1068.26			16.2048	1067.91
	16.2484	886.518			16.2484	886.168
	16.0912	905.175			16.0912	904.825
	16.5825	8665.58			16.5825	8665.23
	16.2692	7420.17			16.2692	7419.82
	16.4302	7588.91			16.4302	7588.56
	16.3558	927.263			16.3558	926.913
	15.9965	3070.59			15.9965	3070.24
	16.5509	6244.19			16.5509	6243.84
	16.6232	4773.68			16.6232	4773.33
	16.5063	4053.83			16.5063	4053.48
	16.3408	2781.33			16.3408	2780.98
	16.4614	822.482			16.4614	822.132
	16.3091	4127.32			16.3091	4126.97
	16.4269	1270.9			16.4269	1270.55
	16.479	820.878			16.479	820.528
	16.3726	813.065			16.3726	812.715
	16.5404	7217.82			16.5404	7217.47
	16.3751	823.212			16.3751	822.862
	16.5349	4587.12			16.5349	4586.77
	16.2742	2849.44			16.2742	2849.09
	16.3612	2842.03			16.3612	2841.68
	16.3266	3462.93			16.3266	3462.58
	16.5812	8626.03			16.5812	8625.68
	16.4201	3969.79			16.4201	3969.44
	16.3428	3808.78			16.3428	3808.43
	16.5497	1061.26			16.5497	1060.91
	16.5979	4377.54			16.5979	4377.19
	16.3375	841.497			16.3375	841.147
	16.3912	6836.04			16.3912	6835.69
	16.6754	5255.64			16.6754	5255.29
	16.2774	4648.93			16.2774	4648.58
	16.5608	4483.37			16.5608	4483.02
	16.4837	5167.39			16.4837	5167.04
	16.3098	1230.03			16.3098	1229.68
	16.8681	6192.3			16.8681	6191.95
	16.1305	1094.79			16.1305	1094.44
	16.3597	830.151			16.3597	829.801
	16.2551	1258.96			16.2551	1258.61
	16.3143	5196.24			16.3143	5195.9
	16.5237	7497.49			16.5237	7497.14
	16.5461	8734.81			16.5461	8734.46
	16.4506	5708.11			16.4506	5707.76
	16.3914	5027.66			16.3914	5027.31
	16.1394	805.593			16.1394	805.243
	16.323	1169.45			16.323	1169.1
	16.507	6637.14			16.507	6636.79
	16.4166	2793.28			16.4166	2792.93
	16.6222	4625.05			16.6222	4624.7
	16.4463	4667.52			16.4463	4667.17
	16.3304	6310.76			16.3304	6310.41
	16.5215	8163.83			16.5215	8163.48
	16.514	904.776			16.514	904.426
	16.3927	5151.52			16.3927	5151.17
	16.2315	863.47			16.2315	863.12
	16.4486	5295.59			16.4486	5295.24
	16.5188	5440.34			16.5188	5439.99
	16.368	833.771			16.368	833.421
	16.5982	795.214			16.5982	794.864
	16.4192	1006.09			16.4192	1005.74
	16.2919	3662.99			16.2919	3662.64
	16.3359	2804.31			16.3359	2803.96
	16.5068	5105.72			16.5068	5105.37
	16.534	904.618			16.534	904.268
	16.4472	5062.06			16.4472	5061.71
	16.4344	4824.5			16.4344	4824.15
	16.2037	5290.14			16.2037	5289.79
	16.5042	4175.88			16.5042	4175.53
	16.2958	816.953			16.2958	816.603
	16.483	813.982			16.483	813.632
	16.5193	2853.89			16.5193	2853.54
	16.4278	4905.15			16.4278	4904.8
	16.6126	978.414			16.6126	978.064
	16.2027	898.786			16.2027	898.436
	16.5576	4751.81			16.5576	4751.46
	16.4025	5186.45			16.4025	5186.1
	16.4738	7853.47			16.4738	7853.12
	16.4139	785.803			16.4139	785.453
	16.6001	5046.59			16.6001	5046.24
	16.3652	5142.79			16.3652	5142.44
	16.2683	4877.16			16.2683	4876.81
	16.4389	5481.51			16.4389	5481.16
	16.5711	7195.22			16.5711	7194.87
	16.4477	4997.54			16.4477	4997.19
	16.1471	3188.14			16.1471	3187.79
	16.2492	2315.86			16.2492	2315.51
	16.5122	6142.89			16.5122	6142.54
	16.2412	2649.22			16.2412	2648.87
	16.3243	839.1			16.3243	838.75
	16.421	6302.46			16.421	6302.11
	16.3887	802.568			16.3887	802.218
	16.4722	849.801			16.4722	849.451
	16.3045	3971.13			16.3045	3970.78
	16.5531	3009.7			16.5531	3009.35
	16.2363	1163.3			16.2363	1162.95
	16.7617	5865.67			16.7617	5865.32
	16.2459	4299.67			16.2459	4299.32
	16.5434	1039.77			16.5434	1039.42
	16.2532	3665.26			16.2532	3664.91
	16.5724	969.757			16.5724	969.407
	16.3999	2942.56			16.3999	2942.21
	16.3167	2298.48			16.3167	2298.13
	16.1473	826.094			16.1473	825.744
	16.3646	4396.81			16.3646	4396.46
	16.7156	5863.33			16.7156	5862.98
	16.42	787.113			16.42	786.763
	16.4253	7880.09			16.4253	7879.74
	16.5619	5863.77			16.5619	5863.42
	16.2215	950.884			16.2215	950.534
	16.4958	1437.01			16.4958	1436.66
	16.7212	4674.91			16.7212	4674.56
	16.4896	6657.24			16.4896	6656.89
	16.2226	1221.28			16.2226	1220.93
	16.5059	1074.04			16.5059	1073.69
	16.0063	4099.45			16.0063	4099.1
	16.1069	4555.61			16.1069	4555.26
	16.6846	4344.57			16.6846	4344.22
	16.4703	2756.84			16.4703	2756.49
	16.4249	5414.34			16.4249	5413.99
	16.2403	872.916			16.2403	872.566
	16.6854	5153.87			16.6854	5153.52
	16.3259	1154.17			16.3259	1153.82
	16.0622	6604.66			16.0622	6604.31
	16.3879	940.495			16.3879	940.145
	16.3552	3910.79			16.3552	3910.44
	16.4518	778.291			16.4518	777.941
	16.5939	2927.34			16.5939	2926.99
	16.2556	2356.04			16.2556	2355.69
	16.6061	7110.79			16.6061	7110.44
	16.5324	847.356			16.5324	847.006
	16.245	907.669			16.245	907.319
	16.2298	4623.98			16.2298	4623.63
	16.4387	4270.6			16.4387	4270.25
	16.4256	4510.75			16.4256	4510.4
	16.4334	7296.27			16.4334	7295.92
	16.1049	4759.62			16.1049	4759.27
	16.1565	1112.81			16.1565	1112.46
	16.3526	2806.1			16.3526	2805.75
	16.361	3419.11			16.361	3418.76
	16.5651	4890.69			16.5651	4890.34
	16.2398	1080.64			16.2398	1080.29
	16.4549	5083.17			16.4549	5082.82
	16.5658	7777.11			16.5658	7776.76
	16.4027	815.883			16.4027	815.533
	16.5913	5099.09			16.5913	5098.74
	16.3573	1180.22			16.3573	1179.87
	16.6193	6115.82			16.6193	6115.47
	16.6047	5719.48			16.6047	5719.13
	16.287	788.475			16.287	788.125
	16.5752	5711.45			16.5752	5711.1
	16.2118	2244.38			16.2118	2244.03
	16.345	931.464			16.345	931.114
	16.6627	4570.43			16.6627	4570.08
	16.2819	962.764			16.2819	962.414
	16.2899	7625.9			16.2899	7625.55
	16.2968	4872.58			16.2968	4872.23
	16.5917	4314.61			16.5917	4314.26
	16.5398	7199.97			16.5398	7199.62
	16.6715	6066.02			16.6715	6065.67
	16.3049	3854.05			16.3049	3853.7
	16.4149	1287.07			16.4149	1286.72
	16.2023	835.882			16.2023	835.532
	16.216	1009.29			16.216	1008.94
	16.441	5643.99			16.441	5643.64
	16.3959	4806.86			16.3959	4806.51
	16.2727	3004.37			16.2727	3004.02
	16.3513	3954.11			16.3513	3953.76
	16.3234	1216.53			16.3234	1216.18
	16.4425	3055.62			16.4425	3055.27
	16.1645	3550.81			16.1645	3550.46
	16.6311	6705.28			16.6311	6704.93
	16.55	5158.82			16.55	5158.47
	16.151	781.608			16.151	781.258
	16.2978	2750.43			16.2978	2750.08
	16.3828	6444.64			16.3828	6444.29
	16.3095	4723.81			16.3095	4723.46
	16.2322	4726.33			16.2322	4725.98
	16.4598	833.47			16.4598	833.12
	16.6495	8956.65			16.6495	8956.3
	16.4901	5470.8			16.4901	5470.45
	16.1021	2404.05			16.1021	2403.7
	16.5519	5461.04			16.5519	5460.69
	16.5047	2570.88			16.5047	2570.53
	16.5583	5337.5			16.5583	5337.15
	16.4396	5030.3			16.4396	5029.95
	16.1603	1213.51			16.1603	1213.16
	16.5962	5398.4			16.5962	5398.05
	16.3439	944.823			16.3439	944.473
	16.4992	5194.83			16.4992	5194.48
	16.7187	8914.71			16.7187	8914.36
	16.5661	4175.97			16.5661	4175.62
	16.4509	4266.72			16.4509	4266.37
	16.5256	4325.91			16.5256	4325.56
	16.399	980.475			16.399	980.125
	16.6743	7857.82			16.6743	7857.47
	16.4069	7199.9			16.4069	7199.55
	16.3208	5550.34			16.3208	5549.99
	16.5446	8547.73			16.5446	8547.38
	16.5702	7731.11			16.5702	7730.76
	16.4631	4415.68			16.4631	4415.33
	16.1801	3020.62			16.1801	3020.27
	16.5174	1253.49			16.5174	1253.14
	16.0039	4426.3			16.0039	4425.95
	16.4093	4574.66			16.4093	4574.31
	16.3615	3959.74			16.3615	3959.39
	16.7085	9618.36			16.7085	9618.01
	16.3371	2577.14			16.3371	2576.79
	16.3983	5339.08			16.3983	5338.73
	16.5346	8117.35			16.5346	8117
	16.459	5252.24			16.459	5251.89
	16.3702	3583.75			16.3702	3583.4
	16.5614	8655.3			16.5614	8654.95
	16.3879	6498.72			16.3879	6498.37
	16.4318	7305.09			16.4318	7304.74
	16.4025	867.361			16.4025	867.011
	16.3619	6409.64			16.3619	6409.29
	16.1286	975.936			16.1286	975.586
	16.5009	945.763			16.5009	945.413
	16.3593	3388.91			16.3593	3388.56
	16.482	3672.19			16.482	3671.84
	16.4041	5158.84			16.4041	5158.49
	16.5014	795.957			16.5014	795.607
	16.4252	1016.83			16.4252	1016.48
	16.4669	4533.99			16.4669	4533.64
	16.4748	7560.13			16.4748	7559.78
	16.448	970.714			16.448	970.364
	16.2425	815.306			16.2425	814.956
	16.5166	6248.82			16.5166	6248.47
	16.4913	5285.13			16.4913	5284.78
	16.4672	6460.11			16.4672	6459.76
	16.2023	3417.15			16.2023	3416.8
	16.4454	5532.94			16.4454	5532.59
	16.4452	1217.34			16.4452	1216.99
	16.3438	903.381			16.3438	903.031
	16.4313	1173.3			16.4313	1172.95
	16.5423	789.623			16.5423	789.273
	16.2899	832.82			16.2899	832.47
	16.0968	4475.08			16.0968	4474.73
	16.1299	2507.22			16.1299	2506.87
	16.2737	5586.18			16.2737	5585.83
	16.3861	771.674			16.3861	771.324
	16.2253	7624.93			16.2253	7624.58
	16.3838	7793.12			16.3838	7792.77
	16.5014	996.868			16.5014	996.518
	16.3064	4075.78			16.3064	4075.43
	16.5115	6542.05			16.5115	6541.7
	16.2799	2559.46			16.2799	2559.11
	16.2697	1071.16			16.2697	1070.81
	16.386	6954.16			16.386	6953.81
	16.5487	5195.26			16.5487	5194.91
	16.442	7392.18			16.442	7391.83
	16.2845	5127.81			16.2845	5127.46
	16.5062	843.258			16.5062	842.908
	16.3763	791.802			16.3763	791.452
	16.4388	5195.65			16.4388	5195.3
	16.3084	2239.86			16.3084	2239.51
	16.6811	8362.4			16.6811	8362.05
	16.7053	1450.07			16.7053	1449.72
	16.6114	4570.81			16.6114	4570.46
	16.7636	7826.19			16.7636	7825.84
	16.5298	7305.56			16.5298	7305.21
	16.5156	4955.91			16.5156	4955.56
	16.5808	5654.45			16.5808	5654.1
	16.5145	1008.79			16.5145	1008.44
	16.3099	801.586			16.3099	801.236
	16.6081	4064.31			16.6081	4063.96
	16.2294	1073.13			16.2294	1072.78
	16.4868	5858.45			16.4868	5858.1
	16.3995	1254.88			16.3995	1254.53
	16.668	5966.21			16.668	5965.86
	16.6072	7571.09			16.6072	7570.74
	15.977	2424.47			15.977	2424.12
	16.4432	5611.95			16.4432	5611.6
	16.578	1075.33			16.578	1074.98
	16.326	7162.38			16.326	7162.03
	16.228	1170.12			16.228	1169.77
	16.6836	4527.88			16.6836	4527.53
	16.6436	1012.23			16.6436	1011.88
	16.568	1320.57			16.568	1320.22
	16.2692	1223.36			16.2692	1223.01
	16.4515	1199.3			16.4515	1198.95
	16.4751	2961.5			16.4751	2961.15
	16.4432	3527.47			16.4432	3527.12
	16.6922	727.121			16.6922	726.771
	16.5945	6450.91			16.5945	6450.56
	16.4085	4346.4			16.4085	4346.05
	16.4701	6862.66			16.4701	6862.31
	16.551	8197.11			16.551	8196.76
	16.4605	4483.47			16.4605	4483.12
	16.3451	4187.83			16.3451	4187.48
	16.4641	4791.1			16.4641	4790.75
	16.4595	5407.3			16.4595	5406.95
	16.3237	881.635			16.3237	881.285
	16.4642	5125.63			16.4642	5125.28
	16.5626	5287.32			16.5626	5286.97
	16.3571	864.063			16.3571	863.713
	16.2946	4204.85			16.2946	4204.5
	16.5104	2957.55			16.5104	2957.2
	16.4865	7012.21			16.4865	7011.86
	16.492	5553.84			16.492	5553.49
	16.1744	2388.91			16.1744	2388.56
	16.4511	807.843			16.4511	807.493
	16.5853	2973.58			16.5853	2973.23
	16.2942	804.718			16.2942	804.368
	16.4075	1249.1			16.4075	1248.75
	16.5473	1104.81			16.5473	1104.46
	16.3064	5036.18			16.3064	5035.83
	16.5079	3827.84			16.5079	3827.49
	16.3266	837.885			16.3266	837.535
	16.5423	7609.82			16.5423	7609.47
	16.2966	4044			16.2966	4043.65
	16.3124	4042.65			16.3124	4042.3
	16.527	4119.39			16.527	4119.04
	16.411	1356.12			16.411	1355.77
	16.3561	7426.02			16.3561	7425.67
	16.5435	2980.06			16.5435	2979.71
	16.4764	1260.94			16.4764	1260.59
	16.2131	3334.04			16.2131	3333.69
	16.401	4462.6			16.401	4462.25
	16.3246	4016.79			16.3246	4016.44
	16.3509	827.795			16.3509	827.445
	16.2661	4726.47			16.2661	4726.12
	16.3999	3403.59			16.3999	3403.24
	16.3702	7881.86			16.3702	7881.51
	16.7616	6492.1			16.7616	6491.75
	16.5536	867.138			16.5536	866.788
	16.6178	806.913			16.6178	806.563
	16.2563	3896.32			16.2563	3895.97
	16.3921	1175.12			16.3921	1174.77
	16.3165	4524.47			16.3165	4524.12
	16.6599	3830.31			16.6599	3829.96
	16.2741	883.38			16.2741	883.03
	16.4221	1071.61			16.4221	1071.26
	16.2446	1002.13			16.2446	1001.78
	16.2461	3748.02			16.2461	3747.67
	16.3209	5908.89			16.3209	5908.54
	16.2994	1271.69			16.2994	1271.34
	16.5248	6935.09			16.5248	6934.74
	16.2323	4042.76			16.2323	4042.41
	16.5515	5165.74			16.5515	5165.39
	16.161	1266.85			16.161	1266.5
	16.2439	5569.14			16.2439	5568.79
	16.109	3190.68			16.109	3190.33
	16.275	5447.14			16.275	5446.79
	16.2699	1098.09			16.2699	1097.74
	16.3541	875.598			16.3541	875.248
	16.6594	6502.71			16.6594	6502.36
	16.316	5492.91			16.316	5492.56
	16.5213	6214.65			16.5213	6214.3
	16.3528	806.932			16.3528	806.582
	16.4243	4572.59			16.4243	4572.24
	16.3796	5000.68			16.3796	5000.33
	16.381	5739.91			16.381	5739.56
	16.2956	798.541			16.2956	798.191
	16.7078	5765.08			16.7078	5764.73
	16.4875	6464.37			16.4875	6464.02
	16.4125	882.333			16.4125	881.983
	16.53	5807.16			16.53	5806.81
	16.4576	5480.3			16.4576	5479.95
	16.1894	4021			16.1894	4020.65
	16.5191	3716.45			16.5191	3716.1
	16.5269	785.533			16.5269	785.183
	16.4351	1165.63			16.4351	1165.28
	16.5197	4729.38			16.5197	4729.03
	16.3986	4648.68			16.3986	4648.33
	16.7189	4422.95			16.7189	4422.6
	16.6463	8358.63			16.6463	8358.28
	16.2237	3110.66			16.2237	3110.31
	16.2953	1155.44			16.2953	1155.09
	16.4534	796.758			16.4534	796.408
	16.4245	841.517			16.4245	841.167
	16.3918	6321.15			16.3918	6320.8
	16.3225	5563.99			16.3225	5563.64
	16.6923	7777.06			16.6923	7776.71
	16.1153	5490.19			16.1153	5489.84
	16.237	2458.34			16.237	2457.99
	16.5188	4064.1			16.5188	4063.75
	16.3628	4000.97			16.3628	4000.62
	16.1321	1009.11			16.1321	1008.76
	16.5215	932.854			16.5215	932.504
	16.532	4406.34			16.532	4405.99
	16.4463	6710.1			16.4463	6709.75
	16.503	1303.18			16.503	1302.83
	16.0219	3185.47			16.0219	3185.12
	16.4315	4667.24			16.4315	4666.89
	16.3016	897.918			16.3016	897.568
	16.474	1116.65			16.474	1116.3
	16.382	980.153			16.382	979.803
	16.4879	6542.24			16.4879	6541.89
	16.5935	3182.56			16.5935	3182.21
	16.2578	1018.19			16.2578	1017.84
	16.218	2569.68			16.218	2569.33
	16.4856	3780.39			16.4856	3780.04
	16.2985	7539.06			16.2985	7538.71
	16.5605	4627.36			16.5605	4627.01
	16.3425	1295.1			16.3425	1294.75
	16.5009	4532			16.5009	4531.65
	16.5439	4855.78			16.5439	4855.43
	16.4625	801.282			16.4625	800.932
	16.5378	6395.24			16.5378	6394.89
	16.3526	1273.89			16.3526	1273.54
	16.3518	1020.35			16.3518	1020
	16.2928	905.273			16.2928	904.923
	16.2952	941.182			16.2952	940.832
	16.2611	1019.28			16.2611	1018.93
	16.5022	786.025			16.5022	785.675
	16.3024	783.874			16.3024	783.524
	16.0829	1250.1			16.0829	1249.75
	16.2492	847.148			16.2492	846.798
	16.3935	7100.49			16.3935	7100.14
	16.1459	1100.35			16.1459	1100
	16.6521	4523.25			16.6521	4522.9
	16.4951	4961.24			16.4951	4960.89
	16.4336	4238.42			16.4336	4238.07
	16.466	4140.01			16.466	4139.66
	16.5421	838.807			16.5421	838.457
	16.4957	836.582			16.4957	836.232
	16.5	7646.22			16.5	7645.87
	16.2999	778.917			16.2999	778.567
	16.3755	6319.41			16.3755	6319.06
	16.2341	978.017			16.2341	977.667
	16.4722	5866.37			16.4722	5866.02
	16.2705	878.388			16.2705	878.038
	16.1646	5509.14			16.1646	5508.79
	16.5419	4574.94			16.5419	4574.59
	16.39	4439.15			16.39	4438.8
	16.1947	4521.44			16.1947	4521.09
	16.4552	937.493			16.4552	937.143
	16.3014	960.604			16.3014	960.254
	16.4968	4663.05			16.4968	4662.7
	16.3091	1046.29			16.3091	1045.94
	16.3677	3942.15			16.3677	3941.8
	16.5025	7181.66			16.5025	7181.31
	16.696	9322.83			16.696	9322.48
	16.2048	779.628			16.2048	779.278
	16.6499	9639.75			16.6499	9639.4
	16.3496	3512.54			16.3496	3512.19
	16.1858	875.296			16.1858	874.946
	16.3673	3357.41			16.3673	3357.06
	16.2242	3240.65			16.2242	3240.3
	16.3717	6411.69			16.3717	6411.34
	16.7032	5706.65			16.7032	5706.3
	16.3263	980.754			16.3263	980.404
	16.5954	6904.93			16.5954	6904.58
	16.6157	4521.4			16.6157	4521.05
	16.2173	5845.78			16.2173	5845.43
	16.1887	3516.79			16.1887	3516.44
	16.565	4517.94			16.565	4517.59
	16.4104	4591.87			16.4104	4591.52
	16.3451	1100.16			16.3451	1099.81
	16.2438	5021.78			16.2438	5021.43
	16.4517	995.962			16.4517	995.612
	16.4913	5171.59			16.4913	5171.24
	16.1757	5794.79			16.1757	5794.44
	16.0681	1235.94			16.0681	1235.59
	16.3257	4299.68			16.3257	4299.33
	16.3017	3569.15			16.3017	3568.8
	16.5365	5655.18			16.5365	5654.83
	16.5094	2530.72			16.5094	2530.37
	16.2716	4199.04			16.2716	4198.69
	16.5886	5122.46			16.5886	5122.11
	16.5888	7073.3			16.5888	7072.95
	16.2756	6294.06			16.2756	6293.71
	16.4422	5442.48			16.4422	5442.13
	16.3857	7260.73			16.3857	7260.38
	16.4231	8322.04			16.4231	8321.69
	16.4466	6687.83			16.4466	6687.48
	16.3327	2425.84			16.3327	2425.49
	16.4548	4035.31			16.4548	4034.96
	16.3409	4769.05			16.3409	4768.7
	16.4177	4868.16			16.4177	4867.81
	16.2929	6102.78			16.2929	6102.43
	16.2276	838.834			16.2276	838.484
	16.1817	994.464			16.1817	994.114
	16.5716	7859.34			16.5716	7858.99
	16.5297	1063.63			16.5297	1063.28
	16.6687	5118.47			16.6687	5118.12
	16.6857	8836.54			16.6857	8836.19
	16.32	969.026			16.32	968.676
	16.5585	4377.66			16.5585	4377.31
	16.4398	958.881			16.4398	958.531
	16.385	1012.84			16.385	1012.49
	16.4773	841.802			16.4773	841.452
	16.2275	3819.79			16.2275	3819.44
	16.5469	5659.34			16.5469	5658.99
	16.3201	3400.15			16.3201	3399.8
	16.3576	5328.34			16.3576	5327.99
	16.5647	5370.57			16.5647	5370.22
	16.4173	7955.98			16.4173	7955.63
	16.4782	4533.37			16.4782	4533.02
	16.3606	909.044			16.3606	908.694
	16.5068	4035.24			16.5068	4034.89
	16.6044	4301.51			16.6044	4301.16
	16.4368	5795.45			16.4368	5795.1
	16.2537	1183.74			16.2537	1183.39
	16.1727	874.815			16.1727	874.465
	16.2657	777.025			16.2657	776.675
	16.5002	4369.64			16.5002	4369.29
	16.5381	4832.91			16.5381	4832.56
	16.509	3877.94			16.509	3877.59
	16.4593	962.115			16.4593	961.765
	16.2267	3804.91			16.2267	3804.56
	16.3717	4657.98			16.3717	4657.63
	16.3281	824.829			16.3281	824.479
	16.3778	4240.54			16.3778	4240.19
	16.377	1232.9			16.377	1232.55
	16.3823	5374.86			16.3823	5374.51
	16.492	6694.03			16.492	6693.68
	16.222	3882.26			16.222	3881.91
	16.3266	5683.76			16.3266	5683.41
	16.6389	5031.78			16.6389	5031.43
	16.2688	858.78			16.2688	858.43
	16.3683	3942.78			16.3683	3942.43
	16.2515	3504.99			16.2515	3504.64
	16.4541	967.889			16.4541	967.539
	16.5678	7419.49			16.5678	7419.14
	16.6526	6716.95			16.6526	6716.6
	16.4103	4908.1			16.4103	4907.75
	16.46	6035.29			16.46	6034.94
	16.4511	4846.98			16.4511	4846.63
	16.6849	6039.16			16.6849	6038.81
	16.159	1234.57			16.159	1234.22
	16.2583	2255.46			16.2583	2255.11
	16.2944	1188.6			16.2944	1188.25
	16.6445	5516.45			16.6445	5516.1
	16.6599	4329.81			16.6599	4329.46
	16.3516	5195.7			16.3516	5195.35
	16.1382	4592.13			16.1382	4591.78
	16.2	1223.33			16.2	1222.98
	16.4013	3768.15			16.4013	3767.8
	16.3031	951.317			16.3031	950.967
	16.528	864.651			16.528	864.301
	16.6442	5062.53			16.6442	5062.18
	16.6859	6150.58			16.6859	6150.23
	16.4286	1210.47			16.4286	1210.12
	16.5694	1024.34			16.5694	1023.99
	16.3884	868.701			16.3884	868.351
	16.4963	6583.9			16.4963	6583.55
	16.2794	3502.48			16.2794	3502.13
	16.3613	4846.86			16.3613	4846.51
	16.2182	2793.96			16.2182	2793.61
	16.4036	4877.07			16.4036	4876.72
	16.5932	8599.38			16.5932	8599.03
	16.2483	4474.06			16.2483	4473.71
	16.5284	8534.26			16.5284	8533.91
	16.2163	5201.7			16.2163	5201.35
	16.3283	4289.71			16.3283	4289.36
	16.3272	955.466			16.3272	955.116
	16.3015	5634.85			16.3015	5634.5
	16.6516	946.209			16.6516	945.859
	16.5251	4379.08			16.5251	4378.73
	16.4659	5527.14			16.4659	5526.79
	16.1801	3308.15			16.1801	3307.8
	16.3404	2805.46			16.3404	2805.11
	16.3325	3170.88			16.3325	3170.53
	16.3037	3421.01			16.3037	3420.66
	16.4298	6280.25			16.4298	6279.9
	16.3753	1027.26			16.3753	1026.91
	16.4476	826.31			16.4476	825.96
	16.3056	833.26			16.3056	832.91
	16.2783	4828.59			16.2783	4828.24
	16.6365	5526.87			16.6365	5526.52
	16.1707	1275.44			16.1707	1275.09
	16.2986	5689.45			16.2986	5689.1
	16.4792	4416.26			16.4792	4415.91
	16.5687	7544.96			16.5687	7544.61
	16.1628	2329.32			16.1628	2328.97
	16.3456	4652.55			16.3456	4652.2
	16.4417	885.096			16.4417	884.746
	16.3116	770.509			16.3116	770.159
	16.3781	890.701			16.3781	890.351
	16.5054	7831.86			16.5054	7831.51
	16.3635	6177.26			16.3635	6176.91
	16.2736	851.626			16.2736	851.276
	16.5279	841.291			16.5279	840.941
	16.8018	6374.14			16.8018	6373.79
	16.5535	955.561			16.5535	955.211
	16.5765	1593.92			16.5765	1593.57
	16.4468	3405.99			16.4468	3405.64
	16.6444	5983.57			16.6444	5983.22
	16.3493	790.012			16.3493	789.662
	16.3573	5135.43			16.3573	5135.08
	16.6596	5192.78			16.6596	5192.43
	16.333	5998.17			16.333	5997.82
	16.6189	798.619			16.6189	798.269
	16.2803	4843.98			16.2803	4843.63
	16.2153	999.509			16.2153	999.159
	16.6732	8749.74			16.6732	8749.39
	16.2114	4326.61			16.2114	4326.26
	16.5028	1046.78			16.5028	1046.43
	16.4693	2944.55			16.4693	2944.2
	16.3932	5442.97			16.3932	5442.62
	16.3104	970.887			16.3104	970.537
	16.1331	5140.25			16.1331	5139.9
	16.3969	1103.76			16.3969	1103.41
	16.6752	9223.8			16.6752	9223.45
	16.521	4449.25			16.521	4448.9
	16.2829	6876.8			16.2829	6876.45
	16.6113	3344.54			16.6113	3344.19
	16.5235	4222.65			16.5235	4222.3
	16.4822	842.135			16.4822	841.785
	16.3695	3747.06			16.3695	3746.71
	16.5211	5451.23			16.5211	5450.88
	16.0833	794.426			16.0833	794.076
	16.4505	936.416			16.4505	936.066
	16.3122	860.505			16.3122	860.155
	16.4521	833.568			16.4521	833.218
	16.5082	5041.21			16.5082	5040.86
	16.3737	1348.31			16.3737	1347.96
	16.3844	6595.1			16.3844	6594.75
	16.318	2727.49			16.318	2727.14
	16.2731	1280.24			16.2731	1279.89
	16.5382	5089.38			16.5382	5089.03
	16.5482	2764.19			16.5482	2763.84
	16.4403	4414.77			16.4403	4414.42
	16.8081	10975.9			16.8081	10975.5
	16.4167	1173.82			16.4167	1173.47
	16.5596	990.496			16.5596	990.146
	16.6789	4856.67			16.6789	4856.32
	16.54	5404.09			16.54	5403.74
	16.367	2657.83			16.367	2657.48
	16.61	925.74			16.61	925.39
	16.4997	4514.71			16.4997	4514.36
	16.5489	4632.26			16.5489	4631.91
	16.4413	814.905			16.4413	814.555
	16.6206	4655.11			16.6206	4654.76
	16.3442	4723.94			16.3442	4723.59
	16.6649	5735.94			16.6649	5735.59
	16.4711	8046.75			16.4711	8046.4
	16.4098	7759.75			16.4098	7759.4
	16.2388	2657.83			16.2388	2657.48
	16.2318	866.734			16.2318	866.384
	16.1491	836.723			16.1491	836.373
	16.3425	4794.12			16.3425	4793.77
	16.3446	3830.04			16.3446	3829.69
	16.3791	5177.98			16.3791	5177.63
	16.4737	7769.26			16.4737	7768.91
	16.3323	777.839			16.3323	777.489
	16.3395	5175.32			16.3395	5174.97
	16.3079	807.335			16.3079	806.985
	16.4837	3710.1			16.4837	3709.75
	16.401	816.873			16.401	816.523
	16.245	4631.35			16.245	4631
	16.2572	3593.69			16.2572	3593.34
	16.2783	1202.69			16.2783	1202.34
	16.4113	860.696			16.4113	860.346
	16.7267	5282.88			16.7267	5282.53
	16.2649	3677.68			16.2649	3677.33
	16.3519	4844.61			16.3519	4844.26
	16.3563	829.165			16.3563	828.815
	16.0643	2394.47			16.0643	2394.12
	16.3765	828.45			16.3765	828.1
	16.3601	865.414			16.3601	865.064
	16.4973	4852.11			16.4973	4851.76
	16.4043	876.84			16.4043	876.49
	16.2218	4710.2			16.2218	4709.85
	16.3325	1347			16.3325	1346.65
	16.5737	7553.58			16.5737	7553.23
	16.2293	6636.41			16.2293	6636.06
	16.4588	3870.21			16.4588	3869.86
	16.1313	799.776			16.1313	799.426
	16.3699	885.297			16.3699	884.947
	16.2756	2578.03			16.2756	2577.68
	16.5033	4052.46			16.5033	4052.11
	16.5349	6973.52			16.5349	6973.17
	16.4567	798.072			16.4567	797.722
	16.487	5118.37			16.487	5118.02
	16.4069	918.326			16.4069	917.976
	16.4218	4722.42			16.4218	4722.07
	16.2714	2744.4			16.2714	2744.05
	16.1363	3103.32			16.1363	3102.97
	16.7036	6430.83			16.7036	6430.48
	16.5097	5640.29			16.5097	5639.94
	16.4215	8129.97			16.4215	8129.62
	16.6398	5783.67			16.6398	5783.32
	16.6747	5306			16.6747	5305.65
	16.2473	1163.67			16.2473	1163.32
	16.6494	3637.56			16.6494	3637.21
	16.303	5439.94			16.303	5439.59
	16.7179	8796.26			16.7179	8795.91
	16.6704	5331.97			16.6704	5331.62
	16.4808	3593.2			16.4808	3592.85
	16.2744	922.945			16.2744	922.595
	16.5227	5431			16.5227	5430.65
	16.3604	2371.57			16.3604	2371.22
	16.5082	797.564			16.5082	797.214
	16.3121	8136.87			16.3121	8136.52
	16.6586	1243.88			16.6586	1243.53
	16.4996	778.495			16.4996	778.145
	16.512	941.988			16.512	941.638
	16.2605	2249.38			16.2605	2249.03
	16.3852	5298.21			16.3852	5297.86
	16.6142	6602.38			16.6142	6602.03
	16.4061	6226.55			16.4061	6226.2
	16.5188	7304.84			16.5188	7304.49
	16.2901	2335.57			16.2901	2335.22
	16.0954	1185.04			16.0954	1184.69
	16.4616	5107.15			16.4616	5106.8
	16.4436	4149.11			16.4436	4148.76
	16.4076	813.004			16.4076	812.654
	16.5856	2965.66			16.5856	2965.31
	16.4238	1059.85			16.4238	1059.5
	16.3348	5639.44			16.3348	5639.09
	16.4555	6511.79			16.4555	6511.44
	16.3332	847.508			16.3332	847.158
	16.5053	4415.52			16.5053	4415.17
	16.5067	5356.4			16.5067	5356.05
	16.4861	775.537			16.4861	775.187
	16.5715	5274.77			16.5715	5274.42
	16.2964	5956.02			16.2964	5955.67
	16.0084	950.458			16.0084	950.108
	16.3468	1300.87			16.3468	1300.52
	16.5537	5844.42			16.5537	5844.07
	16.4481	5492.79			16.4481	5492.44
	16.5473	4673.94			16.5473	4673.59
	16.3898	1087.52			16.3898	1087.17
	16.2973	3769.68			16.2973	3769.33
	16.5236	1275.05			16.5236	1274.7
	16.5536	5463.82			16.5536	5463.47
	16.525	1317.33			16.525	1316.98
	16.4636	4872.09			16.4636	4871.74
	16.5627	5342.45			16.5627	5342.1
	16.1999	6322.27			16.1999	6321.92
	16.263	3544.7			16.263	3544.35
	16.6329	5520.27			16.6329	5519.92
	16.1021	869.063			16.1021	868.713
	16.2279	829.778			16.2279	829.428
	15.9699	859.075			15.9699	858.725
	16.4909	7225.44			16.4909	7225.09
	16.168	817.47			16.168	817.12
	16.5658	6317.02			16.5658	6316.67
	16.2899	4565.32			16.2899	4564.97
	16.5327	4655.99			16.5327	4655.64
	16.391	1125.17			16.391	1124.82
	16.5511	1152.86			16.5511	1152.51
	16.4479	847.266			16.4479	846.916
	16.453	1301.92			16.453	1301.57
	16.5785	795.341			16.5785	794.991
	16.0005	1196.36			16.0005	1196.01
	16.4345	4157.51			16.4345	4157.16
	16.4027	3508.72			16.4027	3508.37
	16.6419	1112.61			16.6419	1112.26
	16.5083	1154.63			16.5083	1154.28
	16.5469	6057.57			16.5469	6057.22
	16.4525	793.253			16.4525	792.903
	16.2978	4097.85			16.2978	4097.5
	16.688	4226			16.688	4225.65
	16.3206	4514.95			16.3206	4514.6
	16.1945	1132.39			16.1945	1132.04
	16.3182	6130.4			16.3182	6130.05
	16.515	6216.52			16.515	6216.17
	16.9292	6091.83			16.9292	6091.48
	16.4738	5896.35			16.4738	5896
	16.2993	3297.24			16.2993	3296.89
	16.5871	6905.87			16.5871	6905.52
	16.474	779.311			16.474	778.961
	16.2019	880.103			16.2019	879.753
	16.3114	824.025			16.3114	823.675
	16.586	4368.65			16.586	4368.3
	16.4434	4563.78			16.4434	4563.43
	16.3899	4714.99			16.3899	4714.64
	16.5108	4449.76			16.5108	4449.41
	16.5312	1169.25			16.5312	1168.9
	16.4934	3046.52			16.4934	3046.17
	16.5526	8266.86			16.5526	8266.51
	16.4415	955.906			16.4415	955.556
	16.5625	4760.68			16.5625	4760.33
	16.7048	8339.23			16.7048	8338.88
	16.6967	5284.96			16.6967	5284.61
	16.4731	3449.84			16.4731	3449.49
	16.5715	918.714			16.5715	918.364
	16.2823	4646.91			16.2823	4646.56
	16.3993	4547.02			16.3993	4546.67
	16.4308	2829.96			16.4308	2829.61
	16.3044	809.176			16.3044	808.826
	16.2772	5084.67			16.2772	5084.32
	16.6017	5160.35			16.6017	5160
	16.3331	4477.58			16.3331	4477.23
	16.3316	4394.35			16.3316	4394
	16.3099	2723.05			16.3099	2722.7
	16.4519	2667.03			16.4519	2666.68
	16.4497	2578.66			16.4497	2578.31
	16.3844	6012.35			16.3844	6012
	16.4748	960.783			16.4748	960.433
	16.3493	6433.55			16.3493	6433.2
	15.9688	1055.04			15.9688	1054.69
	16.6198	4375.95			16.6198	4375.6
	16.5496	5138.49			16.5496	5138.14
	16.5845	7250.18			16.5845	7249.83
	16.4004	2744.79			16.4004	2744.44
	16.4764	4826.11			16.4764	4825.76
	16.381	5764.18			16.381	5763.83
	16.3338	850.826			16.3338	850.476
	16.4021	1371.28			16.4021	1370.93
	16.4406	4574.52			16.4406	4574.17
	16.5765	4891.47			16.5765	4891.12
	16.3324	6954.83			16.3324	6954.48
	16.4863	3906.12			16.4863	3905.77
	16.5711	1164.6			16.5711	1164.25
	16.1952	4591.67			16.1952	4591.32
	16.4149	886.929			16.4149	886.579
	16.3378	1219.24			16.3378	1218.89
	16.5184	6975.38			16.5184	6975.03
	16.289	5415.8			16.289	5415.45
	16.6165	1022			16.6165	1021.65
	16.5013	6092.53			16.5013	6092.18
	16.5105	5555.67			16.5105	5555.32
	16.7899	6155.76			16.7899	6155.41
	16.4849	976.645			16.4849	976.295
	16.2989	3729.09			16.2989	3728.74
	16.3162	7630.73			16.3162	7630.38
	16.3989	938.521			16.3989	938.171
	16.3965	967.303			16.3965	966.953
	16.4071	4976.74			16.4071	4976.39
	16.3173	3453.64			16.3173	3453.29
	16.2722	857.631			16.2722	857.281
	16.3128	1240.3			16.3128	1239.95
	16.5174	8455.67			16.5174	8455.32
	16.3683	965.615			16.3683	965.265
	16.6563	4727.22			16.6563	4726.87
	16.5335	4898.37			16.5335	4898.02
	16.3198	2732.78			16.3198	2732.43
	16.4371	3902.71			16.4371	3902.36
	16.3309	826.844			16.3309	826.494
	16.4747	872.518			16.4747	872.168
	16.4423	1005.17			16.4423	1004.82
	16.4979	982.353			16.4979	982.003
	16.2758	925.563			16.2758	925.213
	16.1248	780.088			16.1248	779.738
	16.2296	873.33			16.2296	872.98
	16.349	1120.32			16.349	1119.97
	16.6696	5232.98			16.6696	5232.63
	16.0224	871.888			16.0224	871.538
	16.4341	5185.87			16.4341	5185.52
	16.3566	841.531			16.3566	841.181
	16.4653	927.997			16.4653	927.647
	16.3664	1063.7			16.3664	1063.35
	16.3404	970.498			16.3404	970.148
	16.4751	7369.58			16.4751	7369.23
	16.6781	1164.5			16.6781	1164.15
	16.4965	7656.67			16.4965	7656.32
	16.3562	5430.76			16.3562	5430.41
	16.5412	5397.95			16.5412	5397.6
	16.5856	7400.94			16.5856	7400.59
	16.4498	1056.93			16.4498	1056.58
	16.331	803.35			16.331	803
	16.5109	5186.78			16.5109	5186.43
	16.079	2013.96			16.079	2013.61
	16.3308	1164.88			16.3308	1164.53
	16.5627	918.272			16.5627	917.922
	16.3877	1195.77			16.3877	1195.42

## Sheet: Suplementary Data 3
Maintenance costs analysis assumed at @£17,000 per year for Mia
All results compared against base case SP
Mia Spec and Sens as base case analysis.
	QALYS	Costs
Average	16.4226	3726.1
	16.4752	2667.7
	16.5696	5615.05
	16.3534	3403.7
	16.6429	8187.67
	16.3974	2559.69
	16.6195	4474.04
	16.5113	5671.3
	16.581	3365.86
	16.2625	5556.32
	16.2422	3245.62
	16.2439	908.371
	16.5144	6276.65
	16.3803	6234.56
	16.2139	3267.62
	16.2703	7251.24
	16.2283	3469.88
	16.5836	5017.61
	16.5195	3063.98
	16.474	1036.87
	16.0477	812.696
	16.4895	902.272
	16.5998	3088.08
	16.3957	3561.81
	16.6178	7188.44
	16.2983	2598.47
	16.3082	913.583
	16.3764	961.353
	16.2176	1125.89
	16.3084	1253.91
	16.6299	5128.98
	16.4788	6394.16
	16.5941	779.891
	16.3168	862.78
	16.2028	1223.22
	16.2062	1265.64
	16.6203	4375.4
	16.4768	4731.58
	16.3356	884.352
	16.4621	7177.6
	16.6341	6793.44
	16.4736	6345.98
	16.5191	5291.31
	16.4905	5207.46
	16.3093	4495.85
	16.2197	6361.62
	16.7885	6108.69
	16.2929	5394.33
	16.3222	4778.67
	16.3364	1261.86
	16.4222	4540.3
	16.2612	4316.29
	16.2814	4110.68
	16.4492	5320.35
	16.3424	1258.7
	16.4607	4929.45
	16.2113	2616.41
	16.4484	3094.98
	16.6846	6001.31
	16.4163	5882.3
	16.3605	7339.57
	16.3413	985.146
	16.418	5492.1
	16.4764	3471.46
	16.3372	828.574
	16.334	1251.02
	16.4261	6737.95
	16.3234	2760.57
	16.5157	3896.94
	16.4213	1099.98
	16.5134	5411.9
	16.3617	6550.91
	16.2579	869.257
	16.1582	864.307
	16.5019	843.808
	16.5546	957.801
	16.3163	2698.1
	16.5611	3330.46
	16.4414	787.902
	16.1921	6413.99
	16.2659	1145.26
	16.3874	4914.56
	16.3984	791.779
	16.3062	981.023
	16.4506	5844.19
	16.648	6683.99
	16.5338	5445.09
	16.4891	4375.82
	16.3547	3853.48
	16.2786	992.037
	16.5851	2964.08
	16.7203	2007.23
	16.3558	5766.9
	16.2617	3767.09
	16.2183	4738.99
	16.4792	4682.39
	16.188	3668.02
	16.4188	5262.67
	16.3445	982.349
	16.6734	8562.92
	16.2954	787.372
	16.2389	2187.87
	16.5002	4423.74
	16.5706	2901.11
	16.5277	857.515
	16.373	3577.98
	16.5729	4517.72
	16.5568	5592.75
	16.5466	4490.39
	16.317	1028.96
	16.4818	6781.2
	16.4687	5666.67
	16.4849	2943.46
	16.5802	7124.62
	16.1406	2478.14
	16.5773	836.429
	16.4156	4241.78
	16.0172	3940.21
	16.5995	5446.98
	16.5523	2883.46
	16.5541	7635.51
	16.5232	5884.38
	16.527	4520.75
	16.1462	865.969
	16.243	2482.98
	16.1181	831.335
	16.3307	1071.83
	16.3848	992.263
	16.3524	2798.76
	16.3248	887.97
	16.3781	4066.46
	16.2391	5048.34
	16.4616	1381.13
	16.3457	787.011
	16.5833	3815.69
	16.3189	798.585
	16.28	5752.71
	16.0699	890.927
	16.2366	1101.71
	16.4157	1175.11
	16.6334	4672.58
	16.5654	5271.12
	16.4739	3712.48
	16.4296	5084.02
	16.4801	5749.08
	16.3682	1041.52
	16.6163	9416.31
	16.3735	3410.94
	16.3187	1285.78
	16.4363	1226.25
	16.2035	1078.16
	16.2498	888.755
	16.0914	906.558
	16.581	8687.08
	16.2708	7350.21
	16.4311	7559.25
	16.3556	933.468
	15.9982	3057.4
	16.5538	6299.43
	16.6218	4790.81
	16.5073	4086.76
	16.345	2800.6
	16.4631	821.274
	16.3077	4153.22
	16.428	1278.51
	16.4807	821.943
	16.3729	817.76
	16.54	7237.14
	16.3745	822.428
	16.5351	4533.6
	16.2756	2843.66
	16.361	2849.63
	16.3267	3454.94
	16.578	8653.36
	16.4211	3935.75
	16.3434	3763.42
	16.55	1061.56
	16.5975	4425.07
	16.337	845.644
	16.3899	6892.88
	16.6752	5311.35
	16.2745	4601.67
	16.5597	4436.56
	16.4816	5135.81
	16.3078	1222.45
	16.8676	6186.93
	16.13	1101.03
	16.359	829.415
	16.2548	1263.36
	16.3138	5250.9
	16.5296	7418.53
	16.5482	8726.21
	16.4533	5642.88
	16.3901	5035.08
	16.14	806.386
	16.3243	1167.12
	16.5094	6562.36
	16.4165	2794.9
	16.621	4627.23
	16.447	4644.4
	16.3302	6339.23
	16.5256	8090.58
	16.5166	906.234
	16.3959	5092.2
	16.2317	868.211
	16.4472	5275.63
	16.5178	5374.99
	16.3673	838.677
	16.598	800.477
	16.4171	1010.92
	16.2913	3698.63
	16.3365	2824.33
	16.5107	5095.85
	16.532	904.028
	16.4456	5092.32
	16.4338	4814.32
	16.2042	5242.77
	16.5041	4219.4
	16.2958	818.918
	16.4836	819.653
	16.5185	2876.48
	16.4304	4878.36
	16.6138	986.619
	16.2038	898.52
	16.5593	4695.27
	16.4017	5209.37
	16.4759	7922.67
	16.4141	787.838
	16.5953	5060.7
	16.3668	5164.5
	16.269	4849.83
	16.4369	5471.26
	16.5683	7178.29
	16.4467	4982.81
	16.1483	3196.18
	16.2491	2321.94
	16.5119	6135.85
	16.2424	2644.58
	16.324	838.46
	16.4238	6296.95
	16.3879	808.37
	16.4731	852.628
	16.304	3899.25
	16.5523	3047.59
	16.2356	1172.03
	16.7642	5919.76
	16.2455	4249.38
	16.5442	1045.9
	16.253	3668.38
	16.5727	968.802
	16.4004	2953.92
	16.3157	2300.4
	16.1476	832.31
	16.3648	4385.3
	16.7176	5838.12
	16.4185	786.125
	16.4257	7687.19
	16.563	5974.93
	16.2206	950.966
	16.4951	1437.52
	16.7218	4774.58
	16.4896	6653.8
	16.2212	1226.06
	16.5048	1074.28
	16.0063	4119.01
	16.1064	4586.67
	16.6829	4358.4
	16.4707	2759.86
	16.4276	5431.69
	16.2394	875.699
	16.688	5045.46
	16.3276	1157.9
	16.0643	6618.37
	16.3877	947.421
	16.3533	3900.67
	16.4536	782.402
	16.5943	2932.2
	16.2543	2394.65
	16.6087	7131.14
	16.5319	859.554
	16.2444	909.386
	16.232	4666.69
	16.4413	4319.85
	16.4273	4511.11
	16.4311	7363.32
	16.1047	4802.83
	16.1558	1114.59
	16.3516	2785.81
	16.36	3433.74
	16.5656	4932.6
	16.2392	1092.33
	16.4538	5104.07
	16.5666	7791.81
	16.4024	817.654
	16.5922	5078.78
	16.3569	1191.49
	16.6212	6084.45
	16.6043	5677.16
	16.2886	791.504
	16.5769	5743.35
	16.2107	2249.65
	16.3461	933.57
	16.6632	4518.91
	16.2815	964.937
	16.2852	7625.62
	16.2997	4844.68
	16.592	4328.48
	16.5425	7204.69
	16.6714	6065.25
	16.3026	3863.08
	16.4138	1295.23
	16.2026	842.97
	16.2165	1013.28
	16.4405	5664.99
	16.3954	4799.15
	16.2718	3022.28
	16.3556	3956.03
	16.3272	1211.48
	16.442	3070.67
	16.1652	3551.78
	16.6314	6659.94
	16.5493	5117.25
	16.1501	787.678
	16.2985	2790.31
	16.3835	6502.29
	16.3106	4768.68
	16.2286	4748.69
	16.4599	838.775
	16.6515	8950.1
	16.4929	5410.17
	16.1032	2428.08
	16.5557	5423.05
	16.5041	2542.38
	16.561	5370.57
	16.4403	5103.41
	16.1593	1211.19
	16.5971	5447.5
	16.3456	950.092
	16.5005	5164.53
	16.7179	9043.49
	16.5678	4177.05
	16.4547	4204.79
	16.5278	4321.28
	16.3988	978.582
	16.6758	7817.77
	16.4062	7193.36
	16.3233	5524.91
	16.5445	8497.84
	16.5706	7801.7
	16.465	4383.44
	16.1809	3019.39
	16.5183	1251.01
	16.0067	4433.22
	16.4099	4603.21
	16.3625	3947.36
	16.7056	9603.87
	16.3388	2578
	16.398	5359.95
	16.5368	8094.78
	16.4581	5266.31
	16.3701	3605.93
	16.5662	8528.34
	16.3893	6552.62
	16.4276	7348.99
	16.4016	868.903
	16.3631	6459.73
	16.1303	980.191
	16.5003	951.934
	16.3588	3354.79
	16.4809	3678.52
	16.4067	5196.13
	16.5015	803.946
	16.4263	1010.49
	16.4702	4433.33
	16.4723	7608.43
	16.4474	973.482
	16.2421	819.958
	16.5144	6307.24
	16.4913	5326.08
	16.4689	6498.09
	16.2055	3388.28
	16.4452	5499.78
	16.4461	1224.16
	16.3454	903.755
	16.4326	1177.59
	16.542	794.103
	16.2881	834.031
	16.099	4443.97
	16.1271	2526.14
	16.2746	5600.56
	16.3863	774.971
	16.2245	7663.2
	16.3831	7868.71
	16.5022	999.917
	16.3094	4048.91
	16.5108	6616.6
	16.2809	2585.23
	16.2691	1077.04
	16.3864	7011.95
	16.5501	5154.39
	16.4431	7425.88
	16.2838	5148.55
	16.5066	844.713
	16.3754	798.489
	16.4404	5219.09
	16.3056	2242.89
	16.6822	8269.74
	16.7067	1464.29
	16.612	4532.92
	16.7628	7865.05
	16.5299	7418.94
	16.5169	4911.16
	16.5785	5560.34
	16.5144	1013.39
	16.3128	804.812
	16.6075	4063.91
	16.2292	1083.66
	16.4917	5867.15
	16.3995	1261.07
	16.671	5984.93
	16.6061	7538.71
	15.9772	2404.27
	16.4425	5631.03
	16.5774	1083.72
	16.3288	7181.6
	16.2307	1178.2
	16.6844	4582.9
	16.6448	1010.78
	16.569	1324.26
	16.2692	1220.08
	16.452	1199.84
	16.4746	2949.68
	16.4446	3520.1
	16.6936	728.746
	16.5942	6535.76
	16.4104	4328.18
	16.4743	6786.11
	16.5521	8173.62
	16.4587	4503.5
	16.3462	4148.8
	16.4654	4798.65
	16.4648	5393.61
	16.3257	886.912
	16.4647	5120.86
	16.5637	5268.59
	16.3558	866.971
	16.294	4228.76
	16.5109	2954.96
	16.4862	7026.94
	16.4892	5564.47
	16.1743	2372.2
	16.4515	812.108
	16.586	2942.44
	16.2936	808.151
	16.4074	1251.6
	16.5461	1104.33
	16.3048	5084.4
	16.5099	3843.22
	16.3284	843.94
	16.544	7516.39
	16.2959	4035.16
	16.3125	4008.78
	16.5269	4110.58
	16.409	1353.48
	16.3579	7433.83
	16.5437	3001.22
	16.4759	1271.75
	16.2138	3332.31
	16.4027	4473.21
	16.3247	3989.26
	16.352	826.638
	16.2669	4759.92
	16.4009	3380.61
	16.3704	7900.05
	16.7613	6480.55
	16.5555	874.963
	16.6185	813.777
	16.2565	3883.43
	16.3952	1178.95
	16.3174	4558.31
	16.662	3828.41
	16.2756	889.689
	16.4216	1076.86
	16.2458	1006.77
	16.2456	3740.29
	16.3229	5887.44
	16.2985	1271.31
	16.5246	6932.99
	16.2336	4014.57
	16.553	5250.03
	16.1625	1268.34
	16.2435	5581.49
	16.1086	3182.73
	16.2755	5479.89
	16.2697	1102.76
	16.3531	880.394
	16.6594	6488.72
	16.3169	5528.65
	16.5204	6194.39
	16.3529	810.476
	16.4251	4610.8
	16.3816	5012.04
	16.3797	5719.35
	16.2968	804.38
	16.7095	5698.68
	16.4889	6462.92
	16.4133	887.887
	16.534	5856.65
	16.4587	5543.17
	16.1896	4008.71
	16.5217	3717.27
	16.5275	788.261
	16.4333	1174.23
	16.5191	4726.49
	16.3981	4684.47
	16.7188	4401.09
	16.6452	8308.15
	16.2251	3081.71
	16.2947	1160.9
	16.4531	796.592
	16.4245	848.21
	16.3919	6423.77
	16.3201	5573.22
	16.688	7724.97
	16.1157	5482.12
	16.2361	2441.09
	16.5165	4060.36
	16.3645	4005.98
	16.1311	1010.55
	16.5213	943.324
	16.5355	4441.97
	16.4442	6777.7
	16.5042	1308.65
	16.0227	3175.88
	16.4311	4633.7
	16.3014	900.497
	16.476	1115.49
	16.3821	986.603
	16.488	6608.33
	16.595	3111.83
	16.2575	1019.65
	16.2194	2602.3
	16.4845	3814.98
	16.2981	7545.66
	16.5601	4614.98
	16.3423	1304.01
	16.4988	4511.3
	16.5406	4872.39
	16.4626	802.694
	16.5402	6402.36
	16.3514	1286.19
	16.353	1025.77
	16.2931	906.865
	16.2941	939.676
	16.2619	1021.55
	16.5014	787.446
	16.303	790.725
	16.0844	1251.05
	16.2498	849.981
	16.3944	7129.85
	16.1461	1102.37
	16.652	4492.22
	16.4941	4992.87
	16.4343	4215.32
	16.4667	4178.63
	16.542	844.17
	16.497	832.16
	16.5022	7729.56
	16.2992	777.458
	16.3766	6251.99
	16.2351	980.152
	16.4738	5878.88
	16.2696	881.743
	16.1646	5509.03
	16.5433	4544.5
	16.3904	4462.87
	16.1958	4538.74
	16.4568	942.31
	16.3032	971.106
	16.4983	4673.8
	16.3087	1050.08
	16.3689	3984.17
	16.5017	7167.3
	16.6943	9366.58
	16.2059	788.499
	16.6512	9564.5
	16.3504	3495.42
	16.1858	880.228
	16.3676	3331.71
	16.225	3215.87
	16.3733	6491.82
	16.7031	5729.25
	16.3259	984.717
	16.5962	7021.12
	16.616	4574.31
	16.2191	5838.73
	16.1897	3510.88
	16.5647	4515.58
	16.4129	4589.81
	16.346	1104.81
	16.243	5005.2
	16.452	1000.62
	16.4901	5145.72
	16.1799	5762.64
	16.0664	1231.16
	16.3246	4329.77
	16.3013	3537.74
	16.5371	5649.85
	16.511	2542.06
	16.2725	4209.75
	16.5902	5194.3
	16.5906	7050.06
	16.2749	6332.37
	16.4429	5544.99
	16.3832	7214.17
	16.4243	8343.17
	16.4476	6767.13
	16.3302	2440.24
	16.4529	4061.2
	16.3433	4750.5
	16.42	4844.63
	16.2951	6176.58
	16.2274	843.17
	16.1813	998.507
	16.5704	7811.78
	16.5286	1063.5
	16.667	5091.39
	16.6858	8929.62
	16.3187	975.739
	16.5566	4435.48
	16.4404	959.897
	16.3847	1015.75
	16.4762	846.466
	16.2277	3819.74
	16.5475	5639.25
	16.3213	3352.13
	16.3571	5331.9
	16.5609	5391.93
	16.4175	7928.31
	16.4802	4570.53
	16.3599	909.686
	16.5067	3982.51
	16.6026	4307.28
	16.438	5766.84
	16.2523	1195.24
	16.172	876.519
	16.2661	781.638
	16.5055	4379.24
	16.5369	4839.37
	16.5095	3876.77
	16.4586	965.489
	16.2284	3809.11
	16.3688	4696.92
	16.3284	830.939
	16.3766	4234.13
	16.3819	1233.36
	16.3801	5442.98
	16.4926	6723.55
	16.2223	3894.9
	16.3274	5705.55
	16.6361	5097.45
	16.2705	864.441
	16.3682	3931.22
	16.2512	3521
	16.4545	974.183
	16.5639	7547.55
	16.6485	6768.16
	16.411	4814.27
	16.4582	6048.25
	16.4528	4800.25
	16.6848	5999.7
	16.1582	1236.93
	16.2602	2241.6
	16.2951	1189.83
	16.6454	5437.93
	16.6571	4353.62
	16.3538	5204.68
	16.1375	4617.16
	16.1995	1231.89
	16.4014	3703.41
	16.3034	958.244
	16.5282	870.047
	16.6455	5111.33
	16.6868	6162.51
	16.4279	1215.66
	16.57	1020.87
	16.3889	875.559
	16.4979	6485.17
	16.2807	3467.99
	16.3636	4785.3
	16.2183	2797.2
	16.4061	4895.05
	16.5967	8675.99
	16.2462	4490.48
	16.5296	8574.24
	16.2168	5182.19
	16.3293	4332.94
	16.3273	962.242
	16.3023	5664.73
	16.65	944.07
	16.5257	4373.71
	16.4656	5564.33
	16.1774	3309.14
	16.3406	2798.29
	16.3338	3146.47
	16.3064	3407.72
	16.4319	6259.21
	16.375	1028.03
	16.447	821.713
	16.3074	841.442
	16.281	4813.6
	16.6341	5495.42
	16.1719	1280.06
	16.2992	5699.43
	16.4782	4402.65
	16.5691	7498.98
	16.1653	2321.74
	16.347	4691.81
	16.4413	891.845
	16.3117	779.181
	16.3783	894.466
	16.5076	7881.29
	16.3671	6098.05
	16.2725	858.863
	16.5258	848.384
	16.801	6387.93
	16.5539	956.878
	16.5744	1602.51
	16.4467	3394.04
	16.644	5979.02
	16.3466	795.146
	16.3548	5174.7
	16.6585	5128.5
	16.3347	5952.91
	16.6193	802.796
	16.2834	4850
	16.2157	1001.98
	16.6759	8692.31
	16.2136	4326.55
	16.5043	1052.23
	16.4707	2922.52
	16.393	5452.52
	16.3123	968.237
	16.1358	5150.84
	16.3966	1105.56
	16.6788	9254.6
	16.5212	4471.78
	16.2834	6839.65
	16.6128	3324.4
	16.5245	4231.58
	16.4836	844.392
	16.3716	3719.63
	16.5201	5489.68
	16.0847	798.692
	16.4512	934.461
	16.3143	861.146
	16.4508	837.777
	16.5089	5070.32
	16.3716	1357.05
	16.3868	6591.59
	16.317	2744.11
	16.2724	1279.47
	16.5377	5157.2
	16.5476	2741.31
	16.4398	4411.9
	16.8038	10943.1
	16.4179	1174.04
	16.5587	999.571
	16.6793	4878.85
	16.5417	5443.46
	16.369	2637.33
	16.61	934.311
	16.4998	4530.88
	16.5496	4622.7
	16.4426	817.232
	16.6201	4647.15
	16.3442	4788.7
	16.6623	5726.95
	16.4677	7993.04
	16.4085	7826.66
	16.2401	2677.24
	16.2312	867.398
	16.15	841.574
	16.3427	4804.33
	16.3463	3811.13
	16.3825	5252.04
	16.4698	7721.03
	16.3324	779.745
	16.3403	5136.04
	16.3065	812.081
	16.4837	3705.43
	16.4022	826.127
	16.2415	4647.9
	16.2577	3592.9
	16.2786	1207.97
	16.4106	866.757
	16.7287	5259.95
	16.2647	3716.54
	16.3532	4791.87
	16.3584	836.738
	16.0641	2410.49
	16.3771	834.961
	16.3623	870.969
	16.4948	4860.9
	16.4037	882.246
	16.2214	4789.14
	16.3319	1349.08
	16.5722	7531.97
	16.2305	6637.19
	16.4584	3858.87
	16.1328	805.873
	16.3679	889.181
	16.2763	2601.56
	16.505	4049.38
	16.5369	6865.15
	16.4564	801.603
	16.4897	5110.62
	16.408	923.467
	16.4223	4727.66
	16.2694	2752.8
	16.136	3118
	16.7046	6460.72
	16.5095	5668.45
	16.423	8117.11
	16.6434	5723.84
	16.6726	5297.09
	16.2478	1169.14
	16.6484	3697.01
	16.2996	5488.41
	16.7174	8788.41
	16.671	5399.98
	16.4816	3589.18
	16.2742	925.051
	16.524	5469.71
	16.3584	2410.96
	16.508	798.595
	16.3134	8157.81
	16.6603	1248.34
	16.5008	782.769
	16.5123	942.246
	16.2588	2266.46
	16.3857	5321.52
	16.617	6750.88
	16.4091	6234.38
	16.521	7355.8
	16.2918	2338.41
	16.0973	1183.49
	16.4608	5081.35
	16.4451	4176.15
	16.4064	816.257
	16.5875	2950.85
	16.4234	1067.22
	16.3357	5640.43
	16.4543	6470.59
	16.3344	846.853
	16.5063	4446.98
	16.5055	5396.65
	16.4841	776.69
	16.572	5248.04
	16.2964	5974.01
	16.0099	947.564
	16.348	1300.28
	16.5518	5850.24
	16.4488	5563.86
	16.5489	4680.56
	16.393	1090.27
	16.2966	3752.02
	16.5227	1277.35
	16.5497	5476.75
	16.5258	1328.99
	16.4637	4979.61
	16.5655	5354.18
	16.1982	6321.06
	16.2626	3550.42
	16.6331	5614.32
	16.1043	871.974
	16.2278	830.316
	15.9702	864.649
	16.4915	7187.9
	16.1687	819.952
	16.5678	6281.63
	16.291	4582.04
	16.5348	4640.52
	16.3893	1135.92
	16.5507	1153.71
	16.4485	852.074
	16.4541	1313.83
	16.5782	798.907
	16.0016	1208.18
	16.4357	4127.83
	16.4047	3558.47
	16.6427	1113.15
	16.5083	1157.53
	16.5439	6141.89
	16.4535	795.036
	16.2984	4085.36
	16.6869	4282.58
	16.3203	4546.29
	16.1959	1140.65
	16.3145	6126.27
	16.5149	6188.69
	16.9286	6142.1
	16.4732	5882.05
	16.3001	3324.75
	16.5865	6901.7
	16.4742	775.3
	16.2028	883.874
	16.311	825.689
	16.5875	4366.18
	16.4433	4531.69
	16.3898	4735.61
	16.5123	4490.52
	16.5324	1168.94
	16.4922	3029.52
	16.5531	8213.38
	16.4415	958.526
	16.5584	4796.16
	16.7017	8445.51
	16.6982	5324.87
	16.4738	3442.2
	16.5724	918.611
	16.2827	4706.11
	16.3997	4574.61
	16.4273	2845.56
	16.3051	813.568
	16.2765	5066.11
	16.5985	5151.74
	16.3325	4432.66
	16.3306	4445.84
	16.3075	2686.64
	16.4531	2641.49
	16.4516	2622.51
	16.386	6005.02
	16.476	964.046
	16.3484	6436.34
	15.9691	1055.39
	16.6164	4403.62
	16.5485	5202.01
	16.5858	7213.01
	16.4024	2780.34
	16.4756	4862.95
	16.3774	5714.22
	16.333	855.002
	16.4026	1379.98
	16.4388	4590.71
	16.5769	4947.5
	16.3337	7003.3
	16.4835	3929.45
	16.5702	1160.53
	16.1994	4550.72
	16.4148	893.88
	16.3409	1224.36
	16.52	7018.92
	16.2877	5329.49
	16.6164	1030.07
	16.5008	6158.8
	16.5077	5620.58
	16.7895	6281.21
	16.4848	984.218
	16.2977	3730.13
	16.3159	7630.72
	16.398	943.433
	16.3969	965.658
	16.4052	4985.3
	16.3192	3471.64
	16.2704	860.005
	16.3152	1241.67
	16.5166	8411.56
	16.3686	969.416
	16.6582	4700.54
	16.5338	4797.71
	16.3195	2783.74
	16.4381	3918.82
	16.331	828.466
	16.4772	876.546
	16.4425	1010.43
	16.4993	984.668
	16.2754	925.266
	16.1244	787.333
	16.2287	876.964
	16.3518	1127.8
	16.6716	5199.03
	16.0237	877.715
	16.4353	5175.19
	16.3575	846.452
	16.4676	936.416
	16.366	1071.85
	16.3419	977.371
	16.4746	7355.82
	16.6808	1159.08
	16.4983	7563.92
	16.3577	5380.22
	16.5407	5480.41
	16.5848	7485.12
	16.4507	1056.4
	16.3323	809.433
	16.5075	5180.65
	16.0841	1987.09
	16.3302	1173.8
	16.5628	919.391
	16.3874	1210.11
	16.2445	1011.42
	16.6233	5511.96
	16.5916	7396.33
	16.4491	6042.95
	16.5353	4408.24
	16.5086	1374.93
	16.4839	6195.21
	16.5325	1097.57
	16.5298	6626.12
	16.3528	5518.49
	16.3511	4535.5
	16.4353	3952.57
	16.21	6973.08
	16.6312	5596.17
	16.7	7806.83
	16.2912	5541.8
	16.5541	856.109
	16.7267	8125.29
	16.1667	5599.14
	16.3021	3313.63
	16.3618	5717.22
	16.1775	3593.18
	16.4706	5152.17
	16.2111	3085.14
	16.3054	3550.48
	16.7368	5342.01
	16.3696	818.239
	16.6676	6903.33
	16.2509	3622.83
	16.0105	786.78
	16.6212	4949.52
	16.5503	3045.52
	16.6234	5931.88
	16.3922	5120.88
	16.4171	1009.03
	16.4332	810.354
	16.5308	4276.85
	16.4107	4643.65
	16.3706	5864.9
	16.3395	2609.54
	16.2266	783.716
	16.3319	4172.92
	16.3181	3675.92
	16.3843	877.354
	16.2002	5091.45
	16.0232	2190.78
	16.4689	4703.71
	16.4265	896.718
	16.5576	1570.78
	16.2773	6680.89
	16.5857	1183.21
	16.2937	1092.46
	16.6339	7203.13
	16.4726	783.21
	16.1399	3137.82
	16.4965	6090.82
	16.4162	3583.51
	16.5466	4769.74
	16.6829	5580.38
	16.3218	969.289
	16.7681	7429.56
	16.4549	929.156
	16.5642	5312.73
	16.4568	4610.96
	16.5811	4548.42
	16.2338	922.861
	16.3777	7233.13
	16.8646	5891.32
	16.4477	3619.71
	16.21	835.95
	16.2452	2721.38
	16.431	850.054
	16.6555	6799.05
	16.3818	3485.23
	16.4387	7869.54
	16.4541	3030.21
	16.2542	2577.97
	16.2704	2425.98
	16.3342	1035.58
	16.5794	979.222
	16.4522	6947.1
	16.0163	854.126
	16.5233	984.181
	16.2114	1215.75
	16.6049	6693.3
	16.5272	980.746
	16.3826	7711.99
	16.3254	6133.1
	16.5374	5405.04
	16.4	7340.62
	16.5725	5514.4
	16.1033	4518.81
	16.4137	2922.82
	16.2628	1226.23
	16.4762	4940.99
	16.5336	2544.32
	16.5256	971.274
	16.1139	804.984
	16.5272	5528.22
	16.5904	4573.09
	16.5845	1648.89
	16.433	1075.54
	16.1238	983.22
	16.5284	1306.18
	16.4689	3693.59
	16.2677	4786.41
	16.388	791.303
	16.2719	789.229
	16.386	7554.93
	16.3579	7731.24
	16.4811	4163.76
	16.3194	4097.59
	16.5273	954.525
	16.1819	5198.28
	16.2795	3068.41
	16.46	6375.17
	16.601	5972.38
	16.4433	3611.1
	16.5698	4238.08
	16.5248	7629.16
	16.2255	1012.9
	16.1448	2634.39
	16.1063	5577.78
	16.2446	2614.82
	16.4856	5097.58
	16.1397	1078.62
	16.5779	3023.48
	16.349	841.159
	16.3435	4345.71
	16.4614	4192.46
	16.6549	4340.39
	16.3849	1055.52
	16.5994	5170.29
	16.5199	1286.1
	16.2576	3987.48
	16.5196	8384.73
	16.276	4480.58
	16.2248	857.718
	16.4863	909.391
	16.3304	3724.83
	16.5186	828.697
	16.589	7358.95
	16.688	5520.81
	16.4298	5515.75
	16.5359	1486.38
	16.618	5701.55
	16.3698	1069.47
	16.4449	4664.72
	16.3899	5070.68
	16.4261	846.736
	16.4703	5250.97
	16.5093	2763.58
	16.2631	792.422
	16.3596	4813.41
	16.5223	6705.14
	16.268	1220.69
	16.6666	5998.09
	16.6468	4931.04
	16.5289	1031.88
	16.2354	5940.08
	16.5046	3903.36
	16.3153	1016.47
	16.3715	5949.31
	16.3915	4971.12
	16.3987	7565.85
	16.3602	2922.11
	16.5888	4926.05
	16.5258	5250.77
	16.6546	8769.59
	16.1667	3140.12
	16.448	5452.47
	16.5339	6138.03
	16.3579	808.943
	16.3394	3318.69
	16.4249	797.493
	16.4216	1176.17
	16.2633	6223.69
	16.3881	904.216
	16.35	979.424
	16.5295	7561.68
	16.3529	3783.96
	16.3029	5604.47
	16.5907	4717.65
	16.5035	924.121
	16.5821	8398.83
	16.2611	1058.7
	16.4527	6334.74
	16.4202	6793.86
	16.6259	6163.69
	16.446	4318.02
	16.4992	6339.78
	16.4587	4285.52
	16.5658	4927.14
	16.1745	899.156
	16.5576	4542.1
	16.5191	6030.48
	16.6939	4282.38
	16.4496	5022.28
	16.699	855.265
	16.6244	1489.81
	16.3316	935.131
	16.3827	828.478
	16.5383	4880.25
	16.3231	1274.21
	16.4652	791.983
	16.3689	1077.31
	16.7052	6607.18
	16.6169	3494.76
	16.1274	873.667
	16.4088	982.119
	16.5903	900.026
	16.3978	799.612
	16.523	2588.95
	16.6407	4822.66
	16.5818	4672.77
	16.354	3289.19
	16.1752	3475.24
	16.4385	4554.37
	16.5278	5074.91
	16.3953	4963.63
	16.3298	3833.67
	16.6213	8958.51
	16.6051	4785.3
	16.5131	5410.66
	16.5107	6883.01
	16.6299	4948.42
	16.3709	828.993
	16.4152	7896.96
	16.5475	5264.67
	16.2694	948.35
	16.3082	1194.33
	16.2851	3481.1
	16.5367	3779.86
	16.4922	6548.12
	16.4238	2827.72
	16.2726	3710.9
	16.425	4347.3
	16.5038	4174
	16.4485	1171.92
	16.1865	897.112
	16.5303	3752.64
	16.2409	794.772
	16.1985	818.437
	16.116	2636.05
	16.3823	780.914
	16.3424	1044.31
	16.4773	1098.26
	16.3373	2777.09
	16.3413	1033.04
	16.106	1238.76
	16.5344	6158.93
	16.6661	6033.16
	16.4343	5382.66
	16.418	4770.88
	16.3344	7607.77
	16.4137	1084.29
	16.6175	1186.23
	16.4463	4651.6
	16.3655	2584.59
	16.5535	5609.1
	16.23	7694.23
	16.5523	5595.67
	16.6819	4556.96
	16.6001	2965.12
	16.4683	7992.78
	16.5687	5071.1
	16.449	6904.65
	16.644	4996.88
	16.5857	4561.87
	16.2799	907.724
	16.2549	5629.75
	16.4482	915.169
	16.3706	2797.63
	16.4342	3721.82
	16.376	879.254
	16.4725	1412.79
	16.562	5801.18
	16.3936	834.065
	16.6148	814.957
	16.2599	903.713
	16.5331	5643.85
	16.3088	3290.69
	15.9733	882.845
	16.1822	896.993
	16.4986	6620.61
	16.3693	1230.08
	16.1592	1036.81
	16.2544	3619.63
	16.6587	5946.84
	16.3821	2805.77
	16.2985	958.923
	16.6025	3568.7
	16.5188	6951.43
	16.221	4211.36
	16.7628	5786.7
	16.453	4528.21
	16.5376	5465.74
	16.6592	4793.04
	16.4011	7580.17
	16.3552	967.316
	16.5098	5118.16
	16.0405	875.409
	16.4803	4023.7
	16.3704	888.134
	16.3791	4589.19
	16.4971	4818.04
	16.4659	8579.16
	16.4676	6527.9
	16.2171	799.826
	16.2523	1001.94
	16.6515	5322.94
	16.5519	8760.5
	16.2696	6357.21
	16.4675	1201.31
	16.8011	4574.86
	16.1759	5571.31
	16.4263	4781.8
	16.35	3731.11
	16.4788	6400.79
	16.5139	3754.76
	16.3656	5318.34
	16.2201	7059.21
	16.1747	778.552
	16.356	4923.67
	16.452	4875.46
	16.7701	10500.1
	16.024	787.108
	16.578	4611.85
	16.3745	3473.68
	16.2929	4831.13
	16.6295	1204.67
	16.6299	4659.46
	16.6484	5428.97
	16.2199	792.154
	16.2874	2721.24
	16.5547	7229.93
	16.4666	2563.87
	16.3732	5774.94
	16.4938	5773.23
	16.4435	2523.15
	16.4373	1213.13
	16.6775	4323.87
	16.3493	4553.56
	16.4433	3504.93
	16.5863	3893.12
	16.4212	4462.1
	16.4393	3901.42
	16.4719	6801.4
	16.4398	2630.61
	16.4429	6649.37
	16.5783	7088.62
	16.2966	3732.06
	16.3178	1246.07
	16.5226	4835.01
	16.2357	3548.51
	16.3977	7852.98
	16.4519	3943.69
	16.3169	5480.51
	16.48	875.896
	16.5884	7657.62
	16.463	4997.03
	16.4522	939.584
	16.6267	7238.86
	16.192	3450.84
	16.5229	6832.5
	16.573	7008.44
	16.2157	2689.66
	16.3992	4504.31
	16.2648	975.218
	16.513	1306.81
	16.3488	5780.04
	16.5046	6012.62
	16.3626	5097.18
	16.5386	5311.94
	16.4827	6552.45
	16.4048	5214.16
	16.6998	5174.13
	16.4603	1167.95
	16.3804	873.968
	16.3768	3338.43
	16.3078	2473.98
	16.1318	3092.84
	16.1957	5228.61
	16.4008	4593.15
	16.5464	1309.4
	16.3829	2369.22
	16.3477	958.909
	16.5176	888.569
	16.6749	8675.46
	16.377	2656.91
	16.4705	1003.91
	16.6315	6109.35
	16.3324	7147.85
	16.1204	1001.39
	15.9784	5066.96
	16.2586	833.987
	16.4714	3818.06
	16.7034	3285.83
	16.2126	978.516
	16.6147	3472.84
	16.5367	5341.81
	16.5871	4076.72
	16.6596	5665.24
	16.4798	831.979
	16.3792	784.143
	16.434	1283.87
	16.1127	3907.83
	16.7248	4777.29
	16.4965	2644.65
	16.3753	5875.66
	16.2656	1004.43
	16.4268	818.43
	16.21	5779.24
	16.2563	3697.16
	16.6159	1091.52
	16.5261	959.03
	16.5213	1041.46
	16.3682	779.457
	16.6501	8728.78
	16.0852	822.643
	16.3489	4517.68
	16.3901	898.054
	16.5792	7486.49
	16.4798	1041.87
	16.5063	1026.83
	16.0072	1044.67
	16.0767	1132.66
	16.3445	6211.17
	16.2622	3316.3
	16.2131	870.158
	16.3251	2361.94
	16.3976	4579.5
	16.594	4359.16
	16.5528	4464.28
	16.2765	795.856
	16.3907	5767.12
	16.3252	845.006
	16.5803	6049.06
	16.4187	7854.74
	16.3948	2404.06
	16.3616	5537.6
	16.4278	5017.57
	16.4223	834.194
	16.1438	4478.59
	16.4409	879.168
	16.7935	11075.2
	16.4773	898.753
	16.6037	5873.14
	16.5889	6418.92
	16.2186	896.533
	16.2773	919.045
	16.5793	848.122
	16.3223	3308.75
	16.3117	4587.23
	16.4724	2809.75
	16.2574	3849.07
	16.5602	4885.02
	16.3575	2445.49
	16.6365	5393.82
	16.3759	5559.38
	16.4564	4359.41
	16.0298	3440.85
	16.4714	807.708
	16.6093	7696.8
	16.3467	913.579
	16.5386	3867.66
	16.6732	5069.19
	16.393	5755.04
	16.3377	1156.63
	16.7311	5915.39
	16.3654	7432.09
	16.4665	5556.23
	16.6799	5545.42
	16.6783	7359.53
	16.5721	1117.78
	16.2735	873.077
	16.3359	3530.25
	16.5187	3891.97
	16.6306	8472.44
	16.5031	798.51
	16.2374	4897.62
	16.4588	5294.43
	16.5064	5141.94
	16.4759	6142.62
	16.4407	4570.76
	16.4454	2556.42
	16.5088	2926.24
	16.345	967
	16.5064	7632.42
	16.3907	5186.84
	16.4526	802.803
	16.3768	982.102
	16.3817	2750.79
	16.5566	968.017
	16.3489	3704.09
	16.0852	957.449
	16.1894	6391.58
	16.458	987.912
	16.2159	4173.89
	16.218	948.255
	16.273	4127
	16.7209	5440.18
	16.5887	5731.1
	16.2071	2692.31
	16.3771	808.626
	16.3983	7079.03
	16.246	3202.12
	16.464	4030.21
	16.4913	997.143
	16.3266	5371.59
	16.2745	3484.37
	16.4621	5118.81
	16.6554	8465.86
	16.3676	5172.25
	16.4734	4085.01
	16.6236	7477.86
	16.4907	787.966
	16.4026	3912
	16.6002	6069.94
	16.3729	5175.92
	16.207	825.53
	16.678	5009.88
	16.2299	4257.25
	16.0592	869.743
	16.3993	6373.69
	16.2839	3856.13
	16.3861	5967.45
	16.5866	4451.22
	16.3515	4813.39
	16.4072	6786.1
	16.2794	4932.41
	16.5081	4112.48
	16.6548	5206.48
	16.7138	5825.2
	16.2487	3364.52
	16.3739	3789.6
	16.7693	10520.9
	16.4896	4708.55
	16.5368	3671.94
	16.5335	4895.36
	16.4627	6888.56
	16.5135	4286.14
	16.5585	3167.89
	16.3082	4034.27
	16.396	1167.36
	16.3886	5013.37
	16.4006	3539.8
	16.5784	1575.63
	16.4322	7818.75
	16.3881	5733.92
	16.5814	4652.35
	16.4081	3912.71
	16.4331	2955.25
	16.2933	921.722
	16.6805	6293.92
	16.54	5143.5
	16.4449	1058.65
	16.3769	5709.16
	16.4049	993.029
	16.3544	1083.03
	16.4953	8286.96
	16.4642	835.378
	16.4024	4545.39
	16.2598	5894.54
	16.4618	2802.73
	16.2342	851.996
	16.6508	5553.77
	16.5787	5788.03
	16.3784	916.283
	16.44	4772.13
	16.5847	7286.16
	16.4857	5260.44
	16.5392	5668.36
	16.4961	1294.57
	16.6811	843.529
	16.3585	7654.42
	15.762	1091.12
	16.3774	822.184
	16.2385	1164.3
	16.4776	8203.88
	16.191	885.077
	16.3924	3665.01
	16.4345	4573.03
	16.4099	960.579
	16.3644	4568.47
	16.6614	5253.69
	16.894	5630.91
	16.5129	6701.68
	16.3495	3475.15
	16.4425	4768.18
	16.5995	5371.84
	16.4864	2806.42
	16.5094	5557.08
	16.6305	4981.82
	16.2638	2581.14
	16.391	4025.54
	16.3538	5468.1
	16.1346	907.498
	16.4945	4815.23
	16.4054	1219.36
	16.5407	4687.27
	16.5373	8814.73
	16.5918	4387.4
	16.725	5718.75
	16.575	5168.58
	16.3362	4951.68
	16.6133	822.636
	16.4521	1350.78
	16.6153	9041.54
	16.2753	831.219
	16.3082	7370.26
	16.6794	4930.94
	16.2868	878.678
	16.3995	4687.67
	16.6051	6513.37
	16.4858	1051.69
	16.5876	3157.22
	16.1854	1105.27
	16.6727	8755.83
	16.4994	4944.12
	16.5533	5543.3
	16.5242	6248.57
	16.3953	5095
	16.5498	4932.22
	16.5048	1249.66
	16.4877	4645.48
	16.4672	4536.02
	16.4315	6185.48
	16.6149	4139.07
	16.4476	874.996
	16.6441	4698.7
	16.2892	795.519
	16.4142	2850.73
	16.508	806.586
	16.5575	6086.95
	16.3472	5617.6
	16.1923	4047.99
	16.5111	7417.9
	16.2901	1113.16
	16.5895	5351.2
	16.6308	6892.52
	16.5335	4601.41
	16.4542	1308.63
	16.2274	1282.85
	16.4635	929.249
	16.5831	4916.02
	16.2405	782.898
	16.4839	802.036
	16.2057	2802.9
	16.3654	3538.17
	16.5409	4968.06
	16.5356	4745.59
	16.4395	1176.42
	16.4263	846.715
	16.4009	4199.43
	16.2245	875.871
	16.4199	911.07
	16.3005	917.29
	16.478	5423.4
	16.3229	3681.17
	16.1409	1192.46
	16.1734	807.052
	16.4285	4997.45
	16.4599	5546.19
	16.5617	5603.84
	16.5108	865.704
	16.6861	5095.7
	16.1836	863.021
	16.5621	4506.52
	16.4045	4828.84
	16.5164	5350.67
	16.62	5036.02
	16.1466	1023.07
	16.2202	870.658
	16.2904	4069.38
	16.0141	842.754
	16.5424	6610.16
	16.3857	4494.12
	16.6323	5327.69
	16.4312	981.771
	16.5144	5621.68
	16.3927	5262.89
	16.5271	982.726
	16.545	998.923
	16.4392	817.842
	16.4312	2660.55
	16.5639	5213.23
	16.5655	5353.43
	16.6021	5349.37
	16.5128	6871.28
	16.4788	958.996
	16.4468	3034.62
	16.376	4696.91
	16.4002	957.837
	16.4252	6005.31
	16.5436	904.463
	16.5251	4380.86
	16.6728	9221.67
	16.3873	3689.71
	16.2033	1054.86
	16.2255	830.728
	16.484	4377.99
	16.1464	2891.07
	16.4049	1179
	16.5207	789.196
	16.5682	5946.85
	16.2666	1272.93
	16.4525	3151.93
	16.2795	851.581
	16.3427	6756.64
	16.2908	3574.51
	16.2884	1038.28
	16.5037	1230.9
	16.3839	4724.29
	16.5762	4947.81
	16.5395	8000.44
	16.4245	5864.75
	16.1645	1103.29
	16.3908	2476.36
	16.4519	5511.9
	16.46	7832.19
	16.6115	7070.05
	16.2578	946.836
	16.3302	840.612
	16.6931	1638.1
	16.5697	2723.03
	16.414	3717.92
	16.4489	6691.49
	16.078	3407.42
	16.3605	3717.84
	16.5084	6037.69
	16.4357	5970.04
	16.3837	982.058
	16.5777	4856.41
	16.3961	5243.44
	16.3132	6671.63
	16.5123	6640.14
	16.5785	4523.02
	16.5105	822.115
	16.5649	5161.24
	16.6868	4785.74
	16.4051	3981.38
	16.1879	886.427
	16.2681	781.741
	16.4643	3021.54
	16.5191	5030.46
	16.4754	7927.39
	16.4045	2441.66
	16.2165	3805.89
	16.4635	4927.36
	16.3245	3776.68
	16.5088	6196.26
	16.553	6922.99
	16.7119	1061.28
	16.5387	921.389
	16.4959	4487.23
	16.553	5782.99
	16.4011	1351.91
	16.3746	6588.11
	16.7086	844.86
	16.3556	4373.2
	16.4418	941.745
	16.2442	998.14
	16.4016	7545.23
	16.378	977.807
	16.2924	7878.59
	16.5633	6157.36
	16.4892	4515.11
	16.2839	909.963
	16.351	4364.76
	16.6102	8883.46
	16.5685	792.749
	16.2051	779.915
	16.5188	6418.01
	16.2885	4158.45
	16.6315	9174.46
	16.257	815.106
	16.2291	959.059
	16.533	6329.32
	16.6345	4821.89
	16.2278	1083.88
	16.4751	7168.48
	16.5504	831.734
	16.3847	2528.43
	16.3808	1041.54
	16.6725	800.818
	16.5547	4969.39
	16.3119	3389.86
	16.6204	7501.35
	16.2936	4945.74
	16.3291	1164.23
	16.6359	5514.17
	16.6861	5094.54
	16.3162	908.678
	16.6442	6310.75
	16.2712	1111.46
	16.4919	1032.83
	16.2729	6427.53
	16.2988	3374.99
	16.3512	5284.81
	16.4054	830.601
	16.5162	7350.33
	16.6074	971.973
	16.4464	5302.2
	16.2357	3583.39
	16.5567	7093.66
	16.3949	7376.87
	16.3141	831.609
	16.3169	922.485
	16.2626	3283.3
	16.3567	1038.92
	16.551	930.742
	16.4956	4731.92
	16.5902	852.86
	16.4261	4828.73
	16.3465	7897.12
	16.5264	6155.14
	16.4853	1032.96
	16.603	1114.46
	16.3051	5511.85
	16.3497	3485.15
	16.5179	1020.69
	16.5479	5251.76
	16.4784	2831.77
	16.1366	1255.58
	16.3358	782.603
	16.491	3833.07
	16.5711	6741.93
	16.5752	5419.95
	16.387	2698.18
	16.3985	2839.76
	16.2313	793.149
	16.4155	3496.46
	16.7192	968.022
	16.0812	972.185
	16.1896	1097.35
	16.6916	789.475
	16.2312	2282.93
	16.9283	8344.82
	16.0971	4626.78
	16.3666	6713.44
	16.4856	4372.77
	16.4491	6183.2
	16.4322	2482.45
	16.3238	4252.83
	16.6138	928.987
	16.5384	1254.86
	16.3497	840.224
	16.2903	797.648
	16.4154	987.27
	16.293	804.461
	16.1797	4223.32
	16.6974	8904.55
	16.434	7199.72
	16.4105	3851.16
	16.0962	3242.2
	16.2792	3469.39
	16.6104	4260.55
	16.3794	886.11
	16.5812	5493.88
	16.5997	6232
	16.4066	6354.06
	16.5244	7242.56
	16.6169	5298.81
	16.2715	1176.06
	16.3873	4051.19
	16.4904	7173.32
	16.4199	827.643
	16.3466	3935.32
	16.3908	2443.38
	16.4234	4121.63
	16.4531	2528.9
	16.1588	1153.18
	16.622	6862.32
	16.5462	8255.88
	16.2504	2569.03
	16.7351	894.626
	16.6424	817.971
	16.4218	3931.75
	16.3181	5471.88
	16.2839	4520.43
	16.5195	6552.73
	16.298	1081.06
	16.5828	3123.42
	16.4135	4391.31
	16.3359	5804.98
	16.6822	869.861
	16.4209	2594.78
	16.5877	5295.62
	16.6238	5210.67
	16.5023	6841.27
	16.4966	2591.95
	16.4794	892.285
	16.6609	8170.86
	16.3775	1086
	16.4569	4364.97
	16.3757	1299.26
	16.2665	6301.91
	16.5065	886.203
	16.145	3976.77
	16.3267	6952
	16.5836	5500.45
	16.3499	856.674
	16.349	993.842
	16.4084	5692.22
	16.5289	908.652
	16.5742	3377.69
	16.4097	6116.88
	16.5068	3674.01
	16.324	826.286
	16.537	996.843
	16.6928	8941.68
	16.2077	1165.81
	16.3682	4199.8
	16.4458	4948.43
	16.3565	6226.08
	16.6627	5555.48
	16.2802	779.662
	16.5842	6503.45
	16.6858	6922.22
	16.3122	5136.06
	16.3976	1334.7
	16.4784	5683.06
	16.5139	5964.56
	16.5214	989.455
	16.204	835.914
	16.2363	4479.62
	16.706	6302.97
	16.2788	830.115
	16.3647	4091.12
	16.5336	6561.36
	16.4856	783.387
	16.3983	5265.97
	16.6299	5376.5
	16.463	2888.44
	16.3316	5278.24
	16.2847	872.345
	16.6769	956.515
	16.2473	5265.02
	16.2926	813.659
	16.537	4860.84
	16.405	834.03
	16.3017	3735.73
	16.657	4364.25
	16.3522	1255.73
	16.3819	4944.36
	16.2823	814.372
	16.3552	890.76
	16.4029	3989.42
	16.3745	823.863
	16.5603	5242.87
	16.3377	5593.54
	16.386	2948.57
	16.5122	2990.1
	16.3695	2393.34
	16.5165	5462.4
	16.5381	3230.42
	16.4561	1425.86
	16.1769	795.464
	16.2702	2651.52
	16.5094	7122.84
	16.5627	816.883
	16.6687	4433.06
	16.4715	5122.94
	16.4545	2867.12
	16.7397	5223.25
	16.3182	847.792
	16.257	1259.94
	16.6809	3720.69
	16.2477	812.017
	16.4448	2628.91
	16.4105	2315.15
	16.3386	779.369
	16.002	780.18
	16.3525	809.045
	16.4557	1122.12
	16.5845	1218.43
	16.4495	2732.11
	16.5867	4086.84
	16.3752	6083.18
	16.5975	1492.71
	16.4517	4177.08
	16.2856	4415.07
	16.4459	1281.66
	16.5177	5939.54
	16.5856	5233.52
	16.5698	4960.67
	16.2295	4567.56
	16.6051	4152.64
	16.4278	3810.49
	16.4284	888.018
	16.2666	818.088
	16.3067	4280.21
	16.3218	1013.16
	16.5299	5617.87
[truncated: 5 more rows]

## Sheet: Suplementary Data 4
Analysis for different levels of Locum required.
Results of standard practice. These are compared against base case Mia results
SP Locum 10% @£16 per study				SP Locum 10% @£20 per study				SP Locum 10% @£24 per study				SP Locum 20% @£20 per study
	QALYS	Costs			QALYS	Costs			QALYS	Costs			QALYS	Costs
Average	16.4227	3728.57		Average	16.4227	3730.2		Average	16.4227	3731.84		Average	16.4227	3733.7
	16.474	2669			16.474	2670.64			16.474	2672.28			16.474	2674.13
	16.5693	5560.02			16.5693	5561.66			16.5693	5563.3			16.5693	5565.15
	16.3529	3354.11			16.3529	3355.75			16.3529	3357.38			16.3529	3359.24
	16.6435	8248.24			16.6435	8249.88			16.6435	8251.51			16.6435	8253.37
	16.3928	2622.73			16.3928	2624.36			16.3928	2626			16.3928	2627.86
	16.6184	4477.91			16.6184	4479.55			16.6184	4481.18			16.6184	4483.04
	16.5122	5711.13			16.5122	5712.77			16.5122	5714.4			16.5122	5716.26
	16.5836	3355.56			16.5836	3357.19			16.5836	3358.83			16.5836	3360.69
	16.2628	5545.34			16.2628	5546.97			16.2628	5548.61			16.2628	5550.47
	16.2423	3232.1			16.2423	3233.73			16.2423	3235.37			16.2423	3237.23
	16.2436	909.309			16.2436	910.945			16.2436	912.581			16.2436	914.439
	16.514	6300.5			16.514	6302.13			16.514	6303.77			16.514	6305.63
	16.382	6241.24			16.382	6242.88			16.382	6244.51			16.382	6246.37
	16.2144	3264.93			16.2144	3266.57			16.2144	3268.2			16.2144	3270.06
	16.2732	7269.96			16.2732	7271.6			16.2732	7273.23			16.2732	7275.09
	16.2313	3479.24			16.2313	3480.88			16.2313	3482.51			16.2313	3484.37
	16.5874	4985.97			16.5874	4987.61			16.5874	4989.24			16.5874	4991.1
	16.5191	3109.06			16.5191	3110.7			16.5191	3112.33			16.5191	3114.19
	16.4741	1036.21			16.4741	1037.85			16.4741	1039.48			16.4741	1041.34
	16.0484	814.951			16.0484	816.586			16.0484	818.222			16.0484	820.08
	16.4873	903.162			16.4873	904.798			16.4873	906.433			16.4873	908.291
	16.5984	3077.59			16.5984	3079.23			16.5984	3080.87			16.5984	3082.72
	16.3933	3530.3			16.3933	3531.94			16.3933	3533.58			16.3933	3535.43
	16.6165	7288.95			16.6165	7290.59			16.6165	7292.22			16.6165	7294.08
	16.2985	2627.49			16.2985	2629.12			16.2985	2630.76			16.2985	2632.62
	16.308	917.309			16.308	918.944			16.308	920.579			16.308	922.436
	16.3743	964.282			16.3743	965.918			16.3743	967.553			16.3743	969.412
	16.219	1125.79			16.219	1127.43			16.219	1129.06			16.219	1130.92
	16.3087	1263.72			16.3087	1265.35			16.3087	1266.99			16.3087	1268.85
	16.6312	5121.59			16.6312	5123.22			16.6312	5124.86			16.6312	5126.72
	16.477	6357.87			16.477	6359.51			16.477	6361.14			16.477	6363
	16.5941	783.932			16.5941	785.568			16.5941	787.204			16.5941	789.062
	16.3175	867.812			16.3175	869.448			16.3175	871.083			16.3175	872.942
	16.2007	1223.84			16.2007	1225.47			16.2007	1227.11			16.2007	1228.97
	16.2056	1268.79			16.2056	1270.43			16.2056	1272.07			16.2056	1273.92
	16.6204	4401.75			16.6204	4403.39			16.6204	4405.02			16.6204	4406.88
	16.4779	4636.58			16.4779	4638.22			16.4779	4639.85			16.4779	4641.71
	16.3337	883.206			16.3337	884.842			16.3337	886.477			16.3337	888.335
	16.4632	7232.63			16.4632	7234.27			16.4632	7235.91			16.4632	7237.76
	16.6326	6814.69			16.6326	6816.33			16.6326	6817.96			16.6326	6819.82
	16.4726	6354.75			16.4726	6356.39			16.4726	6358.02			16.4726	6359.88
	16.5192	5345.46			16.5192	5347.09			16.5192	5348.73			16.5192	5350.59
	16.4934	5237.41			16.4934	5239.05			16.4934	5240.68			16.4934	5242.54
	16.3072	4577			16.3072	4578.64			16.3072	4580.27			16.3072	4582.13
	16.2189	6340.32			16.2189	6341.95			16.2189	6343.59			16.2189	6345.45
	16.7928	6123.79			16.7928	6125.42			16.7928	6127.06			16.7928	6128.92
	16.2898	5411.65			16.2898	5413.29			16.2898	5414.93			16.2898	5416.78
	16.3222	4777.68			16.3222	4779.32			16.3222	4780.95			16.3222	4782.81
	16.3367	1268.09			16.3367	1269.73			16.3367	1271.37			16.3367	1273.22
	16.4227	4528.96			16.4227	4530.59			16.4227	4532.23			16.4227	4534.09
	16.2628	4278.44			16.2628	4280.08			16.2628	4281.71			16.2628	4283.57
	16.2827	4071.88			16.2827	4073.51			16.2827	4075.15			16.2827	4077.01
	16.4487	5348.51			16.4487	5350.15			16.4487	5351.78			16.4487	5353.64
	16.3436	1261.31			16.3436	1262.95			16.3436	1264.59			16.3436	1266.44
	16.4592	4967.83			16.4592	4969.47			16.4592	4971.1			16.4592	4972.96
	16.212	2603.2			16.212	2604.84			16.212	2606.47			16.212	2608.33
	16.4464	3103.8			16.4464	3105.43			16.4464	3107.07			16.4464	3108.93
	16.6815	6082.81			16.6815	6084.44			16.6815	6086.08			16.6815	6087.93
	16.4157	5784.63			16.4157	5786.26			16.4157	5787.9			16.4157	5789.76
	16.36	7280.89			16.36	7282.53			16.36	7284.17			16.36	7286.02
	16.3419	991.823			16.3419	993.459			16.3419	995.095			16.3419	996.953
	16.4192	5543.52			16.4192	5545.16			16.4192	5546.79			16.4192	5548.65
	16.4766	3459.02			16.4766	3460.66			16.4766	3462.29			16.4766	3464.15
	16.3353	828.678			16.3353	830.314			16.3353	831.95			16.3353	833.809
	16.333	1249.96			16.333	1251.6			16.333	1253.23			16.333	1255.09
	16.4252	6695.84			16.4252	6697.47			16.4252	6699.11			16.4252	6700.97
	16.3238	2771.99			16.3238	2773.63			16.3238	2775.27			16.3238	2777.12
	16.5184	3894.98			16.5184	3896.61			16.5184	3898.25			16.5184	3900.11
	16.4216	1104.23			16.4216	1105.86			16.4216	1107.5			16.4216	1109.36
	16.5156	5348.63			16.5156	5350.26			16.5156	5351.9			16.5156	5353.76
	16.3664	6532.12			16.3664	6533.75			16.3664	6535.39			16.3664	6537.25
	16.2589	869.316			16.2589	870.952			16.2589	872.587			16.2589	874.446
	16.1584	868.415			16.1584	870.051			16.1584	871.687			16.1584	873.545
	16.5018	843.978			16.5018	845.614			16.5018	847.25			16.5018	849.108
	16.5556	961.39			16.5556	963.026			16.5556	964.662			16.5556	966.52
	16.3162	2730.47			16.3162	2732.11			16.3162	2733.74			16.3162	2735.6
	16.5614	3350.88			16.5614	3352.52			16.5614	3354.15			16.5614	3356.01
	16.4405	787.209			16.4405	788.845			16.4405	790.481			16.4405	792.339
	16.1927	6362.83			16.1927	6364.46			16.1927	6366.1			16.1927	6367.96
	16.2663	1151.88			16.2663	1153.52			16.2663	1155.15			16.2663	1157.01
	16.3868	4975.26			16.3868	4976.89			16.3868	4978.53			16.3868	4980.39
	16.3977	794.873			16.3977	796.508			16.3977	798.144			16.3977	800.003
	16.3057	993.291			16.3057	994.927			16.3057	996.562			16.3057	998.42
	16.4524	5780.12			16.4524	5781.76			16.4524	5783.39			16.4524	5785.25
	16.6527	6694.54			16.6527	6696.17			16.6527	6697.81			16.6527	6699.67
	16.529	5441.39			16.529	5443.03			16.529	5444.66			16.529	5446.52
	16.486	4330.83			16.486	4332.47			16.486	4334.1			16.486	4335.96
	16.3541	3869.39			16.3541	3871.03			16.3541	3872.66			16.3541	3874.52
	16.2773	995.708			16.2773	997.344			16.2773	998.98			16.2773	1000.84
	16.5881	2966.89			16.5881	2968.52			16.5881	2970.16			16.5881	2972.02
	16.721	1978.04			16.721	1979.67			16.721	1981.31			16.721	1983.17
	16.354	5774.58			16.354	5776.22			16.354	5777.85			16.354	5779.71
	16.261	3758.3			16.261	3759.94			16.261	3761.57			16.261	3763.43
	16.216	4650.49			16.216	4652.13			16.216	4653.76			16.216	4655.62
	16.4784	4674.4			16.4784	4676.03			16.4784	4677.67			16.4784	4679.53
	16.1885	3714.12			16.1885	3715.75			16.1885	3717.39			16.1885	3719.25
	16.422	5199.3			16.422	5200.93			16.422	5202.57			16.422	5204.43
	16.3443	979.354			16.3443	980.989			16.3443	982.624			16.3443	984.481
	16.6716	8570.58			16.6716	8572.22			16.6716	8573.85			16.6716	8575.71
	16.2948	787.571			16.2948	789.207			16.2948	790.843			16.2948	792.701
	16.2379	2199.62			16.2379	2201.25			16.2379	2202.89			16.2379	2204.75
	16.5002	4417.34			16.5002	4418.97			16.5002	4420.61			16.5002	4422.47
	16.5704	2884.77			16.5704	2886.4			16.5704	2888.04			16.5704	2889.9
	16.529	858.209			16.529	859.845			16.529	861.48			16.529	863.338
	16.3723	3605.53			16.3723	3607.16			16.3723	3608.8			16.3723	3610.66
	16.571	4498			16.571	4499.64			16.571	4501.28			16.571	4503.13
	16.5563	5534.73			16.5563	5536.36			16.5563	5538			16.5563	5539.86
	16.5465	4411.16			16.5465	4412.79			16.5465	4414.43			16.5465	4416.29
	16.3167	1035.21			16.3167	1036.85			16.3167	1038.49			16.3167	1040.34
	16.4833	6793.62			16.4833	6795.26			16.4833	6796.89			16.4833	6798.75
	16.4695	5616.74			16.4695	5618.38			16.4695	5620.01			16.4695	5621.87
	16.4852	2973.21			16.4852	2974.85			16.4852	2976.49			16.4852	2978.34
	16.5793	7052.77			16.5793	7054.41			16.5793	7056.04			16.5793	7057.9
	16.141	2493.92			16.141	2495.56			16.141	2497.19			16.141	2499.05
	16.5774	833.622			16.5774	835.258			16.5774	836.894			16.5774	838.752
	16.4165	4298.65			16.4165	4300.29			16.4165	4301.92			16.4165	4303.78
	16.0144	3978.47			16.0144	3980.11			16.0144	3981.75			16.0144	3983.61
	16.5998	5442.4			16.5998	5444.03			16.5998	5445.67			16.5998	5447.53
	16.5517	2852.38			16.5517	2854.01			16.5517	2855.65			16.5517	2857.51
	16.5564	7639.55			16.5564	7641.19			16.5564	7642.82			16.5564	7644.68
	16.5264	5927.99			16.5264	5929.63			16.5264	5931.27			16.5264	5933.12
	16.5273	4567.44			16.5273	4569.08			16.5273	4570.71			16.5273	4572.57
	16.1451	863.315			16.1451	864.951			16.1451	866.587			16.1451	868.445
	16.2449	2462.76			16.2449	2464.4			16.2449	2466.04			16.2449	2467.9
	16.1185	835.116			16.1185	836.753			16.1185	838.389			16.1185	840.248
	16.332	1077.36			16.332	1078.99			16.332	1080.63			16.332	1082.49
	16.3844	993.418			16.3844	995.054			16.3844	996.689			16.3844	998.547
	16.3516	2818.11			16.3516	2819.75			16.3516	2821.38			16.3516	2823.24
	16.3242	892.005			16.3242	893.641			16.3242	895.276			16.3242	897.135
	16.3782	4083.21			16.3782	4084.84			16.3782	4086.48			16.3782	4088.34
	16.2416	5060.89			16.2416	5062.53			16.2416	5064.16			16.2416	5066.02
	16.4604	1376.06			16.4604	1377.69			16.4604	1379.33			16.4604	1381.18
	16.3453	795.141			16.3453	796.777			16.3453	798.413			16.3453	800.271
	16.5852	3815.24			16.5852	3816.87			16.5852	3818.51			16.5852	3820.37
	16.3177	802.781			16.3177	804.417			16.3177	806.053			16.3177	807.911
	16.2819	5724.82			16.2819	5726.45			16.2819	5728.09			16.2819	5729.95
	16.069	890.073			16.069	891.708			16.069	893.344			16.069	895.202
	16.2353	1113.7			16.2353	1115.34			16.2353	1116.97			16.2353	1118.83
	16.4167	1173.33			16.4167	1174.96			16.4167	1176.6			16.4167	1178.46
	16.6332	4590.98			16.6332	4592.62			16.6332	4594.25			16.6332	4596.11
	16.5603	5312.98			16.5603	5314.62			16.5603	5316.26			16.5603	5318.11
	16.475	3734.67			16.475	3736.3			16.475	3737.94			16.475	3739.8
	16.4319	5045.94			16.4319	5047.58			16.4319	5049.21			16.4319	5051.07
	16.4788	5756.14			16.4788	5757.78			16.4788	5759.41			16.4788	5761.27
	16.3688	1045.42			16.3688	1047.05			16.3688	1048.69			16.3688	1050.55
	16.6188	9434.01			16.6188	9435.64			16.6188	9437.28			16.6188	9439.14
	16.3725	3388.98			16.3725	3390.61			16.3725	3392.25			16.3725	3394.1
	16.3209	1286.98			16.3209	1288.61			16.3209	1290.25			16.3209	1292.11
	16.4369	1231.01			16.4369	1232.64			16.4369	1234.28			16.4369	1236.14
	16.2041	1076.85			16.2041	1078.49			16.2041	1080.12			16.2041	1081.98
	16.2493	887.499			16.2493	889.135			16.2493	890.771			16.2493	892.629
	16.0908	913.577			16.0908	915.213			16.0908	916.849			16.0908	918.707
	16.58	8686.35			16.58	8687.99			16.58	8689.62			16.58	8691.48
	16.2684	7435.66			16.2684	7437.3			16.2684	7438.94			16.2684	7440.79
	16.4341	7521.04			16.4341	7522.68			16.4341	7524.32			16.4341	7526.17
	16.3566	931.216			16.3566	932.852			16.3566	934.488			16.3566	936.346
	15.9973	3087.27			15.9973	3088.91			15.9973	3090.54			15.9973	3092.4
	16.552	6350.91			16.552	6352.54			16.552	6354.18			16.552	6356.04
	16.6248	4793.56			16.6248	4795.19			16.6248	4796.83			16.6248	4798.69
	16.5071	4028.9			16.5071	4030.54			16.5071	4032.18			16.5071	4034.03
	16.3426	2793.03			16.3426	2794.66			16.3426	2796.3			16.3426	2798.16
	16.4629	822.181			16.4629	823.817			16.4629	825.453			16.4629	827.312
	16.3083	4156.74			16.3083	4158.38			16.3083	4160.01			16.3083	4161.87
	16.4277	1279.08			16.4277	1280.72			16.4277	1282.35			16.4277	1284.21
	16.478	825.121			16.478	826.757			16.478	828.393			16.478	830.251
	16.3744	819.1			16.3744	820.735			16.3744	822.371			16.3744	824.229
	16.5427	7255.04			16.5427	7256.68			16.5427	7258.32			16.5427	7260.17
	16.375	826.866			16.375	828.501			16.375	830.137			16.375	831.994
	16.5352	4591.44			16.5352	4593.08			16.5352	4594.71			16.5352	4596.57
	16.2752	2833.45			16.2752	2835.09			16.2752	2836.72			16.2752	2838.58
	16.362	2810.89			16.362	2812.52			16.362	2814.16			16.362	2816.02
	16.3247	3456.93			16.3247	3458.57			16.3247	3460.21			16.3247	3462.06
	16.5781	8782.96			16.5781	8784.59			16.5781	8786.23			16.5781	8788.09
	16.4197	3949.35			16.4197	3950.99			16.4197	3952.63			16.4197	3954.48
	16.3433	3768.08			16.3433	3769.71			16.3433	3771.35			16.3433	3773.2
	16.5495	1065.26			16.5495	1066.89			16.5495	1068.53			16.5495	1070.39
	16.5975	4443.91			16.5975	4445.55			16.5975	4447.18			16.5975	4449.04
	16.3374	851.47			16.3374	853.106			16.3374	854.742			16.3374	856.6
	16.3884	6917.61			16.3884	6919.24			16.3884	6920.88			16.3884	6922.74
	16.6772	5267.13			16.6772	5268.76			16.6772	5270.4			16.6772	5272.26
	16.2766	4636.79			16.2766	4638.42			16.2766	4640.06			16.2766	4641.92
	16.5614	4449.64			16.5614	4451.28			16.5614	4452.91			16.5614	4454.77
	16.4832	5126.08			16.4832	5127.71			16.4832	5129.35			16.4832	5131.21
	16.3075	1229.66			16.3075	1231.3			16.3075	1232.93			16.3075	1234.79
	16.8733	6199.38			16.8733	6201.02			16.8733	6202.66			16.8733	6204.51
	16.1303	1102.69			16.1303	1104.33			16.1303	1105.96			16.1303	1107.82
	16.3596	834.892			16.3596	836.528			16.3596	838.164			16.3596	840.022
	16.2537	1265.18			16.2537	1266.81			16.2537	1268.45			16.2537	1270.31
	16.3121	5244.47			16.3121	5246.11			16.3121	5247.74			16.3121	5249.6
	16.5305	7491.66			16.5305	7493.3			16.5305	7494.93			16.5305	7496.79
	16.5488	8754.14			16.5488	8755.78			16.5488	8757.42			16.5488	8759.28
	16.452	5680.89			16.452	5682.53			16.452	5684.16			16.452	5686.02
	16.3903	5050.14			16.3903	5051.77			16.3903	5053.41			16.3903	5055.27
	16.1392	804.549			16.1392	806.185			16.1392	807.821			16.1392	809.679
	16.3253	1170.22			16.3253	1171.86			16.3253	1173.5			16.3253	1175.35
	16.5076	6559.48			16.5076	6561.12			16.5076	6562.75			16.5076	6564.61
	16.4174	2819.33			16.4174	2820.97			16.4174	2822.61			16.4174	2824.46
	16.6244	4636.42			16.6244	4638.06			16.6244	4639.7			16.6244	4641.55
	16.446	4597.69			16.446	4599.32			16.446	4600.96			16.446	4602.82
	16.3294	6319.17			16.3294	6320.81			16.3294	6322.44			16.3294	6324.3
	16.5224	8113.2			16.5224	8114.84			16.5224	8116.47			16.5224	8118.33
	16.5157	912.263			16.5157	913.899			16.5157	915.535			16.5157	917.393
	16.3951	5144.64			16.3951	5146.28			16.3951	5147.91			16.3951	5149.77
	16.2329	872.767			16.2329	874.403			16.2329	876.039			16.2329	877.897
	16.4496	5240.8			16.4496	5242.43			16.4496	5244.07			16.4496	5245.93
	16.517	5449.61			16.517	5451.25			16.517	5452.88			16.517	5454.74
	16.3659	841.295			16.3659	842.931			16.3659	844.567			16.3659	846.425
	16.5971	799.415			16.5971	801.051			16.5971	802.687			16.5971	804.546
	16.4172	1015.09			16.4172	1016.72			16.4172	1018.36			16.4172	1020.22
	16.2925	3653.77			16.2925	3655.4			16.2925	3657.04			16.2925	3658.9
	16.3371	2792.57			16.3371	2794.21			16.3371	2795.85			16.3371	2797.7
	16.5079	5108.4			16.5079	5110.03			16.5079	5111.67			16.5079	5113.53
	16.5338	913.167			16.5338	914.803			16.5338	916.439			16.5338	918.297
	16.4461	5105.54			16.4461	5107.17			16.4461	5108.81			16.4461	5110.67
	16.4342	4803.82			16.4342	4805.46			16.4342	4807.1			16.4342	4808.95
	16.2024	5299.9			16.2024	5301.54			16.2024	5303.17			16.2024	5305.03
	16.5009	4188.78			16.5009	4190.41			16.5009	4192.05			16.5009	4193.91
	16.2964	824.284			16.2964	825.919			16.2964	827.555			16.2964	829.412
	16.4849	822.574			16.4849	824.21			16.4849	825.846			16.4849	827.704
	16.5206	2853.68			16.5206	2855.32			16.5206	2856.96			16.5206	2858.81
	16.427	4900.96			16.427	4902.59			16.427	4904.23			16.427	4906.09
	16.6113	986.633			16.6113	988.269			16.6113	989.905			16.6113	991.763
	16.2027	905.217			16.2027	906.853			16.2027	908.489			16.2027	910.348
	16.5599	4739.31			16.5599	4740.94			16.5599	4742.58			16.5599	4744.44
	16.403	5130.96			16.403	5132.59			16.403	5134.23			16.403	5136.09
	16.4737	7862.77			16.4737	7864.41			16.4737	7866.05			16.4737	7867.9
	16.4155	793.242			16.4155	794.878			16.4155	796.514			16.4155	798.373
	16.601	5068.11			16.601	5069.75			16.601	5071.38			16.601	5073.24
	16.3644	5160.43			16.3644	5162.06			16.3644	5163.7			16.3644	5165.56
	16.2705	4834.91			16.2705	4836.54			16.2705	4838.18			16.2705	4840.04
	16.4409	5494.52			16.4409	5496.15			16.4409	5497.79			16.4409	5499.65
	16.5707	7198.65			16.5707	7200.29			16.5707	7201.92			16.5707	7203.78
	16.4465	4932.09			16.4465	4933.73			16.4465	4935.36			16.4465	4937.22
	16.1477	3223.76			16.1477	3225.39			16.1477	3227.03			16.1477	3228.89
	16.25	2341.26			16.25	2342.9			16.25	2344.53			16.25	2346.39
	16.5108	6154.07			16.5108	6155.71			16.5108	6157.34			16.5108	6159.2
	16.2428	2662.85			16.2428	2664.49			16.2428	2666.12			16.2428	2667.98
	16.3253	839.537			16.3253	841.173			16.3253	842.809			16.3253	844.667
	16.4212	6335.51			16.4212	6337.14			16.4212	6338.78			16.4212	6340.63
	16.3869	807.683			16.3869	809.319			16.3869	810.955			16.3869	812.814
	16.4731	857.495			16.4731	859.13			16.4731	860.766			16.4731	862.625
	16.3036	3958.52			16.3036	3960.15			16.3036	3961.79			16.3036	3963.65
	16.5522	3019.62			16.5522	3021.26			16.5522	3022.89			16.5522	3024.75
	16.2353	1177.41			16.2353	1179.04			16.2353	1180.68			16.2353	1182.54
	16.7639	5974.73			16.7639	5976.37			16.7639	5978.01			16.7639	5979.86
	16.2465	4307.77			16.2465	4309.41			16.2465	4311.05			16.2465	4312.9
	16.544	1047.85			16.544	1049.49			16.544	1051.12			16.544	1052.98
	16.2524	3694.71			16.2524	3696.34			16.2524	3697.98			16.2524	3699.84
	16.572	974.349			16.572	975.985			16.572	977.621			16.572	979.479
	16.4015	2946.9			16.4015	2948.53			16.4015	2950.17			16.4015	2952.03
	16.3184	2308.59			16.3184	2310.23			16.3184	2311.87			16.3184	2313.72
	16.1471	835.502			16.1471	837.138			16.1471	838.774			16.1471	840.632
	16.3672	4369.01			16.3672	4370.65			16.3672	4372.28			16.3672	4374.14
	16.7145	5867.99			16.7145	5869.62			16.7145	5871.26			16.7145	5873.12
	16.42	791.693			16.42	793.329			16.42	794.965			16.42	796.824
	16.4277	7738.67			16.4277	7740.31			16.4277	7741.94			16.4277	7743.8
	16.5635	5906.56			16.5635	5908.19			16.5635	5909.83			16.5635	5911.69
	16.2205	954.84			16.2205	956.475			16.2205	958.111			16.2205	959.97
	16.4961	1434.88			16.4961	1436.51			16.4961	1438.15			16.4961	1440
	16.7208	4721.34			16.7208	4722.97			16.7208	4724.61			16.7208	4726.47
	16.4931	6751.45			16.4931	6753.09			16.4931	6754.73			16.4931	6756.58
	16.2206	1231.73			16.2206	1233.37			16.2206	1235			16.2206	1236.86
	16.504	1075.96			16.504	1077.6			16.504	1079.23			16.504	1081.09
	16.0056	4099.07			16.0056	4100.71			16.0056	4102.34			16.0056	4104.2
	16.106	4584.12			16.106	4585.75			16.106	4587.39			16.106	4589.25
	16.686	4342.08			16.686	4343.71			16.686	4345.35			16.686	4347.21
	16.472	2770.71			16.472	2772.35			16.472	2773.98			16.472	2775.84
	16.4291	5450.61			16.4291	5452.24			16.4291	5453.88			16.4291	5455.74
	16.2409	879.467			16.2409	881.102			16.2409	882.737			16.2409	884.595
	16.6857	5035.13			16.6857	5036.77			16.6857	5038.4			16.6857	5040.26
	16.3263	1163.48			16.3263	1165.11			16.3263	1166.75			16.3263	1168.61
	16.0616	6642.46			16.0616	6644.1			16.0616	6645.73			16.0616	6647.59
	16.3865	949.422			16.3865	951.058			16.3865	952.694			16.3865	954.552
	16.3552	3908			16.3552	3909.64			16.3552	3911.27			16.3552	3913.13
	16.4535	784.704			16.4535	786.34			16.4535	787.976			16.4535	789.835
	16.5962	2951.68			16.5962	2953.32			16.5962	2954.95			16.5962	2956.81
	16.2547	2375.67			16.2547	2377.3			16.2547	2378.94			16.2547	2380.8
	16.6046	7185.68			16.6046	7187.31			16.6046	7188.95			16.6046	7190.8
	16.5321	858.055			16.5321	859.691			16.5321	861.327			16.5321	863.186
	16.2456	908.87			16.2456	910.505			16.2456	912.141			16.2456	913.998
	16.2304	4620.23			16.2304	4621.87			16.2304	4623.5			16.2304	4625.36
	16.439	4298.47			16.439	4300.1			16.439	4301.74			16.439	4303.6
	16.4277	4547.02			16.4277	4548.65			16.4277	4550.29			16.4277	4552.14
	16.4338	7262.75			16.4338	7264.39			16.4338	7266.02			16.4338	7267.88
	16.1052	4778.15			16.1052	4779.78			16.1052	4781.42			16.1052	4783.28
	16.1565	1112.19			16.1565	1113.82			16.1565	1115.46			16.1565	1117.32
	16.3512	2823.82			16.3512	2825.46			16.3512	2827.09			16.3512	2828.95
	16.3619	3424.94			16.3619	3426.57			16.3619	3428.21			16.3619	3430.07
	16.5653	4917.87			16.5653	4919.51			16.5653	4921.15			16.5653	4923
	16.239	1088.61			16.239	1090.25			16.239	1091.88			16.239	1093.74
	16.4545	5137.83			16.4545	5139.46			16.4545	5141.1			16.4545	5142.96
	16.569	7713.67			16.569	7715.3			16.569	7716.94			16.569	7718.8
	16.4027	826.299			16.4027	827.935			16.4027	829.572			16.4027	831.43
	16.5945	5104.6			16.5945	5106.23			16.5945	5107.87			16.5945	5109.73
	16.3566	1193.74			16.3566	1195.38			16.3566	1197.01			16.3566	1198.87
	16.6208	6085.39			16.6208	6087.03			16.6208	6088.66			16.6208	6090.52
	16.6047	5746			16.6047	5747.63			16.6047	5749.27			16.6047	5751.13
	16.2892	796.095			16.2892	797.731			16.2892	799.367			16.2892	801.225
	16.5775	5725.12			16.5775	5726.75			16.5775	5728.39			16.5775	5730.25
	16.2122	2251.81			16.2122	2253.44			16.2122	2255.08			16.2122	2256.94
	16.3464	937.008			16.3464	938.643			16.3464	940.279			16.3464	942.137
	16.6661	4537.01			16.6661	4538.65			16.6661	4540.28			16.6661	4542.14
	16.2817	968.732			16.2817	970.368			16.2817	972.004			16.2817	973.863
	16.288	7606.84			16.288	7608.48			16.288	7610.11			16.288	7611.97
	16.3015	4857.15			16.3015	4858.78			16.3015	4860.42			16.3015	4862.28
	16.5943	4322.7			16.5943	4324.34			16.5943	4325.97			16.5943	4327.83
	16.5416	7282.7			16.5416	7284.33			16.5416	7285.97			16.5416	7287.83
	16.6709	6094.69			16.6709	6096.33			16.6709	6097.97			16.6709	6099.82
	16.3045	3853.62			16.3045	3855.25			16.3045	3856.89			16.3045	3858.75
	16.4156	1298.49			16.4156	1300.12			16.4156	1301.76			16.4156	1303.62
	16.2024	845.603			16.2024	847.239			16.2024	848.875			16.2024	850.734
	16.216	1017.66			16.216	1019.29			16.216	1020.93			16.216	1022.79
	16.4387	5648.79			16.4387	5650.43			16.4387	5652.07			16.4387	5653.92
	16.3969	4805.3			16.3969	4806.94			16.3969	4808.57			16.3969	4810.43
	16.2708	3030.01			16.2708	3031.65			16.2708	3033.29			16.2708	3035.14
	16.3552	3979.76			16.3552	3981.39			16.3552	3983.03			16.3552	3984.89
	16.3269	1217.76			16.3269	1219.4			16.3269	1221.04			16.3269	1222.89
	16.4441	3065.07			16.4441	3066.71			16.4441	3068.34			16.4441	3070.2
	16.1641	3548.61			16.1641	3550.25			16.1641	3551.89			16.1641	3553.74
	16.6317	6795.3			16.6317	6796.94			16.6317	6798.57			16.6317	6800.43
	16.5523	5227.47			16.5523	5229.11			16.5523	5230.74			16.5523	5232.6
	16.1503	791.736			16.1503	793.373			16.1503	795.009			16.1503	796.867
	16.3001	2751.29			16.3001	2752.93			16.3001	2754.56			16.3001	2756.42
	16.384	6483.69			16.384	6485.33			16.384	6486.96			16.384	6488.82
	16.3089	4803.05			16.3089	4804.69			16.3089	4806.32			16.3089	4808.18
	16.2328	4670.16			16.2328	4671.8			16.2328	4673.44			16.2328	4675.3
	16.4597	841.081			16.4597	842.716			16.4597	844.352			16.4597	846.21
	16.6474	8968.12			16.6474	8969.76			16.6474	8971.39			16.6474	8973.25
	16.4946	5459.87			16.4946	5461.51			16.4946	5463.14			16.4946	5465
	16.103	2419.58			16.103	2421.22			16.103	2422.85			16.103	2424.71
	16.5541	5510.01			16.5541	5511.64			16.5541	5513.28			16.5541	5515.14
	16.5075	2586.51			16.5075	2588.14			16.5075	2589.78			16.5075	2591.64
	16.5589	5361.94			16.5589	5363.57			16.5589	5365.21			16.5589	5367.07
	16.4409	5025.31			16.4409	5026.95			16.4409	5028.58			16.4409	5030.44
	16.1596	1210.92			16.1596	1212.55			16.1596	1214.19			16.1596	1216.04
	16.5931	5412.52			16.5931	5414.15			16.5931	5415.79			16.5931	5417.64
	16.3465	949.564			16.3465	951.199			16.3465	952.835			16.3465	954.693
	16.4973	5257.67			16.4973	5259.3			16.4973	5260.94			16.4973	5262.8
	16.7189	8887.66			16.7189	8889.29			16.7189	8890.93			16.7189	8892.79
	16.5677	4223.39			16.5677	4225.03			16.5677	4226.67			16.5677	4228.52
	16.4528	4206.21			16.4528	4207.84			16.4528	4209.48			16.4528	4211.34
	16.5238	4324.97			16.5238	4326.61			16.5238	4328.24			16.5238	4330.1
	16.3968	981.288			16.3968	982.924			16.3968	984.56			16.3968	986.418
	16.6765	8024.49			16.6765	8026.12			16.6765	8027.76			16.6765	8029.62
	16.4092	7227.59			16.4092	7229.23			16.4092	7230.86			16.4092	7232.72
	16.3236	5526.35			16.3236	5527.98			16.3236	5529.62			16.3236	5531.48
	16.545	8529.15			16.545	8530.79			16.545	8532.42			16.545	8534.28
	16.571	7773.39			16.571	7775.03			16.571	7776.66			16.571	7778.52
	16.4652	4395.92			16.4652	4397.56			16.4652	4399.19			16.4652	4401.05
	16.1804	3017.13			16.1804	3018.76			16.1804	3020.4			16.1804	3022.26
	16.5177	1258.52			16.5177	1260.16			16.5177	1261.79			16.5177	1263.65
	16.0049	4401.84			16.0049	4403.48			16.0049	4405.11			16.0049	4406.97
	16.4112	4587.42			16.4112	4589.06			16.4112	4590.69			16.4112	4592.55
	16.3622	3932.12			16.3622	3933.76			16.3622	3935.4			16.3622	3937.25
	16.7107	9590.26			16.7107	9591.9			16.7107	9593.53			16.7107	9595.39
	16.3376	2589.81			16.3376	2591.45			16.3376	2593.08			16.3376	2594.94
	16.3974	5408.22			16.3974	5409.85			16.3974	5411.49			16.3974	5413.35
	16.5366	8049.94			16.5366	8051.57			16.5366	8053.21			16.5366	8055.07
	16.4597	5268.06			16.4597	5269.69			16.4597	5271.33			16.4597	5273.18
	16.3691	3603.87			16.3691	3605.51			16.3691	3607.15			16.3691	3609.01
	16.5648	8517.05			16.5648	8518.69			16.5648	8520.33			16.5648	8522.18
	16.3831	6444.51			16.3831	6446.15			16.3831	6447.78			16.3831	6449.64
	16.4307	7270.68			16.4307	7272.32			16.4307	7273.96			16.4307	7275.81
	16.4013	870.116			16.4013	871.752			16.4013	873.388			16.4013	875.246
	16.3591	6482.57			16.3591	6484.21			16.3591	6485.84			16.3591	6487.7
	16.1292	984.26			16.1292	985.896			16.1292	987.532			16.1292	989.391
	16.502	951.068			16.502	952.703			16.502	954.338			16.502	956.196
	16.3617	3348.97			16.3617	3350.61			16.3617	3352.25			16.3617	3354.1
	16.4836	3661.39			16.4836	3663.03			16.4836	3664.66			16.4836	3666.52
	16.4047	5162.12			16.4047	5163.75			16.4047	5165.39			16.4047	5167.25
	16.5014	800.52			16.5014	802.155			16.5014	803.791			16.5014	805.649
	16.4275	1018.3			16.4275	1019.93			16.4275	1021.57			16.4275	1023.43
	16.4701	4510.76			16.4701	4512.39			16.4701	4514.03			16.4701	4515.89
	16.4744	7637.8			16.4744	7639.44			16.4744	7641.08			16.4744	7642.93
	16.4478	977.652			16.4478	979.288			16.4478	980.924			16.4478	982.782
	16.2435	823.063			16.2435	824.699			16.2435	826.335			16.2435	828.193
	16.5167	6339.48			16.5167	6341.11			16.5167	6342.75			16.5167	6344.61
	16.4922	5381.77			16.4922	5383.41			16.4922	5385.04			16.4922	5386.9
	16.4658	6455.59			16.4658	6457.23			16.4658	6458.86			16.4658	6460.72
	16.2051	3397.28			16.2051	3398.91			16.2051	3400.55			16.2051	3402.41
	16.446	5519.23			16.446	5520.86			16.446	5522.5			16.446	5524.36
	16.4451	1221.69			16.4451	1223.32			16.4451	1224.96			16.4451	1226.82
	16.3462	907.18			16.3462	908.815			16.3462	910.45			16.3462	912.308
	16.4325	1182.01			16.4325	1183.65			16.4325	1185.28			16.4325	1187.14
	16.541	793.911			16.541	795.547			16.541	797.183			16.541	799.041
	16.2886	832.004			16.2886	833.64			16.2886	835.275			16.2886	837.133
	16.1003	4443.11			16.1003	4444.75			16.1003	4446.38			16.1003	4448.24
	16.1273	2557.14			16.1273	2558.77			16.1273	2560.41			16.1273	2562.27
	16.2744	5560.72			16.2744	5562.36			16.2744	5563.99			16.2744	5565.85
	16.3865	784.519			16.3865	786.155			16.3865	787.791			16.3865	789.649
	16.2235	7648.5			16.2235	7650.14			16.2235	7651.77			16.2235	7653.63
	16.3814	7782.93			16.3814	7784.56			16.3814	7786.2			16.3814	7788.06
	16.5028	1001.53			16.5028	1003.17			16.5028	1004.8			16.5028	1006.66
	16.3086	4055.53			16.3086	4057.16			16.3086	4058.8			16.3086	4060.66
	16.51	6580.31			16.51	6581.95			16.51	6583.58			16.51	6585.44
	16.2815	2581.92			16.2815	2583.56			16.2815	2585.19			16.2815	2587.05
	16.2709	1080.03			16.2709	1081.67			16.2709	1083.3			16.2709	1085.16
	16.3845	6970.75			16.3845	6972.39			16.3845	6974.02			16.3845	6975.88
	16.5508	5241.54			16.5508	5243.18			16.5508	5244.81			16.5508	5246.67
	16.4446	7435.19			16.4446	7436.82			16.4446	7438.46			16.4446	7440.32
	16.2845	5110.41			16.2845	5112.05			16.2845	5113.69			16.2845	5115.54
	16.5068	845.818			16.5068	847.453			16.5068	849.089			16.5068	850.948
	16.3744	798.972			16.3744	800.608			16.3744	802.245			16.3744	804.104
	16.4382	5276.77			16.4382	5278.41			16.4382	5280.04			16.4382	5281.9
	16.306	2273.25			16.306	2274.89			16.306	2276.52			16.306	2278.38
	16.6831	8386.31			16.6831	8387.95			16.6831	8389.59			16.6831	8391.44
	16.706	1452.41			16.706	1454.05			16.706	1455.68			16.706	1457.54
	16.6112	4553.28			16.6112	4554.92			16.6112	4556.55			16.6112	4558.41
	16.7631	7806.38			16.7631	7808.01			16.7631	7809.65			16.7631	7811.51
	16.5303	7328.88			16.5303	7330.51			16.5303	7332.15			16.5303	7334
	16.5155	4976.55			16.5155	4978.19			16.5155	4979.83			16.5155	4981.68
	16.5758	5660.19			16.5758	5661.83			16.5758	5663.46			16.5758	5665.32
	16.5135	1016.11			16.5135	1017.75			16.5135	1019.38			16.5135	1021.24
	16.3113	807.013			16.3113	808.649			16.3113	810.285			16.3113	812.143
	16.6104	4043.51			16.6104	4045.14			16.6104	4046.78			16.6104	4048.64
	16.2295	1081.23			16.2295	1082.87			16.2295	1084.5			16.2295	1086.36
	16.492	5847.52			16.492	5849.16			16.492	5850.8			16.492	5852.65
	16.3996	1268.35			16.3996	1269.98			16.3996	1271.62			16.3996	1273.48
	16.6726	6009.56			16.6726	6011.2			16.6726	6012.84			16.6726	6014.69
	16.6054	7621.08			16.6054	7622.72			16.6054	7624.35			16.6054	7626.21
	15.9775	2429.61			15.9775	2431.25			15.9775	2432.88			15.9775	2434.74
	16.4433	5594.77			16.4433	5596.41			16.4433	5598.04			16.4433	5599.9
	16.5785	1081.25			16.5785	1082.89			16.5785	1084.52			16.5785	1086.38
	16.3288	7249.61			16.3288	7251.25			16.3288	7252.88			16.3288	7254.74
	16.2293	1179.73			16.2293	1181.36			16.2293	1183			16.2293	1184.86
	16.6818	4620.37			16.6818	4622			16.6818	4623.64			16.6818	4625.5
	16.6432	1018.41			16.6432	1020.05			16.6432	1021.68			16.6432	1023.54
	16.5681	1321.91			16.5681	1323.54			16.5681	1325.18			16.5681	1327.04
	16.2683	1225.09			16.2683	1226.73			16.2683	1228.36			16.2683	1230.22
	16.4528	1201.57			16.4528	1203.2			16.4528	1204.84			16.4528	1206.7
	16.4761	2955.03			16.4761	2956.67			16.4761	2958.31			16.4761	2960.16
	16.446	3510.89			16.446	3512.53			16.446	3514.16			16.446	3516.02
	16.6932	731.683			16.6932	733.319			16.6932	734.955			16.6932	736.813
	16.5958	6488.97			16.5958	6490.6			16.5958	6492.24			16.5958	6494.1
	16.4128	4304.62			16.4128	4306.25			16.4128	4307.89			16.4128	4309.75
	16.4727	6796.95			16.4727	6798.59			16.4727	6800.23			16.4727	6802.08
	16.5515	8139.03			16.5515	8140.66			16.5515	8142.3			16.5515	8144.16
	16.4583	4547.37			16.4583	4549.01			16.4583	4550.64			16.4583	4552.5
	16.3455	4142.38			16.3455	4144.01			16.3455	4145.65			16.3455	4147.51
	16.4655	4780.62			16.4655	4782.25			16.4655	4783.89			16.4655	4785.75
	16.4629	5346.05			16.4629	5347.69			16.4629	5349.32			16.4629	5351.18
	16.3258	894.264			16.3258	895.9			16.3258	897.536			16.3258	899.394
	16.4643	5150.61			16.4643	5152.25			16.4643	5153.88			16.4643	5155.74
	16.5634	5348.59			16.5634	5350.23			16.5634	5351.86			16.5634	5353.72
	16.3571	870.187			16.3571	871.823			16.3571	873.459			16.3571	875.317
	16.2956	4253.31			16.2956	4254.95			16.2956	4256.58			16.2956	4258.44
	16.5089	2964.91			16.5089	2966.55			16.5089	2968.18			16.5089	2970.04
	16.4857	6991.57			16.4857	6993.21			16.4857	6994.84			16.4857	6996.7
	16.4887	5568.65			16.4887	5570.28			16.4887	5571.92			16.4887	5573.78
	16.1752	2394.1			16.1752	2395.74			16.1752	2397.38			16.1752	2399.23
	16.4508	808.058			16.4508	809.693			16.4508	811.329			16.4508	813.186
	16.5866	3001.37			16.5866	3003.01			16.5866	3004.64			16.5866	3006.5
	16.2918	810.864			16.2918	812.5			16.2918	814.137			16.2918	815.996
	16.407	1250.36			16.407	1252			16.407	1253.63			16.407	1255.49
	16.5465	1109.39			16.5465	1111.02			16.5465	1112.66			16.5465	1114.52
	16.3041	5080.52			16.3041	5082.15			16.3041	5083.79			16.3041	5085.64
	16.5108	3830.88			16.5108	3832.52			16.5108	3834.16			16.5108	3836.01
	16.3261	848.044			16.3261	849.68			16.3261	851.316			16.3261	853.174
	16.5452	7543.05			16.5452	7544.69			16.5452	7546.32			16.5452	7548.18
	16.2963	4051.37			16.2963	4053.01			16.2963	4054.64			16.2963	4056.5
	16.3091	4042.63			16.3091	4044.27			16.3091	4045.91			16.3091	4047.76
	16.5262	4111.95			16.5262	4113.58			16.5262	4115.22			16.5262	4117.08
	16.4105	1358.56			16.4105	1360.2			16.4105	1361.84			16.4105	1363.7
	16.3586	7419.22			16.3586	7420.86			16.3586	7422.49			16.3586	7424.35
	16.5439	2995.63			16.5439	2997.27			16.5439	2998.9			16.5439	3000.76
	16.4749	1271.27			16.4749	1272.9			16.4749	1274.54			16.4749	1276.4
	16.2136	3314.89			16.2136	3316.53			16.2136	3318.17			16.2136	3320.02
	16.405	4422.39			16.405	4424.02			16.405	4425.66			16.405	4427.52
	16.32	4013.53			16.32	4015.17			16.32	4016.81			16.32	4018.66
	16.3514	833.696			16.3514	835.332			16.3514	836.968			16.3514	838.826
	16.2667	4747.99			16.2667	4749.63			16.2667	4751.27			16.2667	4753.12
	16.401	3421.84			16.401	3423.48			16.401	3425.12			16.401	3426.97
	16.3703	7963.78			16.3703	7965.41			16.3703	7967.05			16.3703	7968.9
	16.7613	6496.38			16.7613	6498.01			16.7613	6499.65			16.7613	6501.51
	16.5543	875.731			16.5543	877.367			16.5543	879.003			16.5543	880.862
	16.617	820.432			16.617	822.068			16.617	823.703			16.617	825.562
	16.2578	3872.29			16.2578	3873.93			16.2578	3875.56			16.2578	3877.42
	16.3945	1177.44			16.3945	1179.08			16.3945	1180.71			16.3945	1182.57
	16.3149	4562.59			16.3149	4564.23			16.3149	4565.86			16.3149	4567.72
	16.6603	3800.53			16.6603	3802.16			16.6603	3803.8			16.6603	3805.66
	16.2746	892.765			16.2746	894.401			16.2746	896.036			16.2746	897.894
	16.4213	1078.35			16.4213	1079.98			16.4213	1081.62			16.4213	1083.48
	16.2452	1009.61			16.2452	1011.24			16.2452	1012.88			16.2452	1014.73
	16.2457	3764.89			16.2457	3766.52			16.2457	3768.16			16.2457	3770.02
	16.3214	5869.68			16.3214	5871.31			16.3214	5872.95			16.3214	5874.81
	16.2968	1277.77			16.2968	1279.4			16.2968	1281.04			16.2968	1282.9
	16.5243	6962.67			16.5243	6964.3			16.5243	6965.94			16.5243	6967.8
	16.2322	4054			16.2322	4055.63			16.2322	4057.27			16.2322	4059.13
	16.5536	5208.91			16.5536	5210.55			16.5536	5212.19			16.5536	5214.04
	16.1626	1271.98			16.1626	1273.61			16.1626	1275.25			16.1626	1277.1
	16.2422	5581.97			16.2422	5583.6			16.2422	5585.24			16.2422	5587.1
	16.1098	3193.27			16.1098	3194.9			16.1098	3196.54			16.1098	3198.4
	16.2749	5478.92			16.2749	5480.55			16.2749	5482.19			16.2749	5484.05
	16.2719	1105.78			16.2719	1107.41			16.2719	1109.05			16.2719	1110.91
	16.3538	881.237			16.3538	882.873			16.3538	884.508			16.3538	886.366
	16.6607	6425.77			16.6607	6427.4			16.6607	6429.04			16.6607	6430.9
	16.317	5516.15			16.317	5517.79			16.317	5519.42			16.317	5521.28
	16.5244	6183.21			16.5244	6184.84			16.5244	6186.48			16.5244	6188.34
	16.3542	815.387			16.3542	817.023			16.3542	818.659			16.3542	820.517
	16.4258	4625.42			16.4258	4627.05			16.4258	4628.69			16.4258	4630.55
	16.3822	4995.14			16.3822	4996.77			16.3822	4998.41			16.3822	5000.27
	16.3823	5723.7			16.3823	5725.34			16.3823	5726.98			16.3823	5728.84
	16.2963	806.957			16.2963	808.593			16.2963	810.229			16.2963	812.087
	16.7103	5790.22			16.7103	5791.85			16.7103	5793.49			16.7103	5795.34
	16.4873	6467.22			16.4873	6468.85			16.4873	6470.49			16.4873	6472.35
	16.4131	888.981			16.4131	890.617			16.4131	892.253			16.4131	894.111
	16.5282	5782.48			16.5282	5784.12			16.5282	5785.75			16.5282	5787.61
	16.4593	5476.93			16.4593	5478.57			16.4593	5480.2			16.4593	5482.06
	16.1894	4065.5			16.1894	4067.13			16.1894	4068.77			16.1894	4070.63
	16.5183	3701.79			16.5183	3703.43			16.5183	3705.06			16.5183	3706.92
	16.525	791.201			16.525	792.837			16.525	794.473			16.525	796.331
	16.4345	1171.54			16.4345	1173.18			16.4345	1174.81			16.4345	1176.67
	16.5197	4755.81			16.5197	4757.45			16.5197	4759.08			16.5197	4760.94
	16.3968	4654.08			16.3968	4655.72			16.3968	4657.35			16.3968	4659.21
	16.7173	4481.6			16.7173	4483.23			16.7173	4484.87			16.7173	4486.73
	16.6466	8405.31			16.6466	8406.95			16.6466	8408.58			16.6466	8410.44
	16.2255	3078.63			16.2255	3080.26			16.2255	3081.9			16.2255	3083.76
	16.2942	1162.04			16.2942	1163.68			16.2942	1165.31			16.2942	1167.17
	16.4529	802.265			16.4529	803.901			16.4529	805.537			16.4529	807.396
	16.425	843.51			16.425	845.145			16.425	846.781			16.425	848.638
	16.3894	6383.14			16.3894	6384.77			16.3894	6386.41			16.3894	6388.27
	16.3225	5572.58			16.3225	5574.22			16.3225	5575.85			16.3225	5577.71
	16.6913	7721.94			16.6913	7723.58			16.6913	7725.21			16.6913	7727.07
	16.117	5455.91			16.117	5457.54			16.117	5459.18			16.117	5461.04
	16.2376	2454.38			16.2376	2456.02			16.2376	2457.65			16.2376	2459.51
	16.517	4133.76			16.517	4135.4			16.517	4137.03			16.517	4138.89
	16.3625	3998.12			16.3625	3999.76			16.3625	4001.39			16.3625	4003.25
	16.131	1016.24			16.131	1017.87			16.131	1019.51			16.131	1021.37
	16.5231	945.18			16.5231	946.816			16.5231	948.452			16.5231	950.309
	16.536	4377.71			16.536	4379.35			16.536	4380.99			16.536	4382.84
	16.4481	6785.69			16.4481	6787.32			16.4481	6788.96			16.4481	6790.82
	16.5021	1308.98			16.5021	1310.61			16.5021	1312.25			16.5021	1314.11
	16.0257	3152.01			16.0257	3153.65			16.0257	3155.28			16.0257	3157.14
	16.4284	4694.7			16.4284	4696.33			16.4284	4697.97			16.4284	4699.83
	16.302	904.726			16.302	906.361			16.302	907.996			16.302	909.854
	16.4753	1119.18			16.4753	1120.82			16.4753	1122.45			16.4753	1124.31
	16.3826	991.669			16.3826	993.305			16.3826	994.941			16.3826	996.8
	16.4895	6606.84			16.4895	6608.48			16.4895	6610.11			16.4895	6611.97
	16.5937	3159.62			16.5937	3161.25			16.5937	3162.89			16.5937	3164.75
	16.2581	1024.31			16.2581	1025.94			16.2581	1027.58			16.2581	1029.44
	16.2197	2592.59			16.2197	2594.22			16.2197	2595.86			16.2197	2597.72
	16.4868	3831.1			16.4868	3832.74			16.4868	3834.37			16.4868	3836.23
	16.3017	7505.49			16.3017	7507.13			16.3017	7508.76			16.3017	7510.62
	16.5611	4635.08			16.5611	4636.72			16.5611	4638.35			16.5611	4640.21
	16.3429	1311.22			16.3429	1312.85			16.3429	1314.49			16.3429	1316.35
	16.4996	4538.14			16.4996	4539.77			16.4996	4541.41			16.4996	4543.27
	16.5425	4907.98			16.5425	4909.61			16.5425	4911.25			16.5425	4913.1
	16.462	802.932			16.462	804.568			16.462	806.204			16.462	808.062
	16.5408	6385.11			16.5408	6386.75			16.5408	6388.38			16.5408	6390.24
	16.3512	1278.17			16.3512	1279.8			16.3512	1281.44			16.3512	1283.3
	16.3508	1022.91			16.3508	1024.55			16.3508	1026.18			16.3508	1028.04
	16.293	910.714			16.293	912.35			16.293	913.985			16.293	915.843
	16.2957	942.801			16.2957	944.437			16.2957	946.073			16.2957	947.931
	16.2629	1027.25			16.2629	1028.89			16.2629	1030.53			16.2629	1032.38
	16.5031	789.188			16.5031	790.824			16.5031	792.46			16.5031	794.318
	16.3024	791.401			16.3024	793.037			16.3024	794.673			16.3024	796.531
	16.0852	1253.69			16.0852	1255.33			16.0852	1256.96			16.0852	1258.82
	16.2488	854.726			16.2488	856.362			16.2488	857.998			16.2488	859.856
	16.3946	7135.8			16.3946	7137.44			16.3946	7139.07			16.3946	7140.93
	16.1468	1104.33			16.1468	1105.97			16.1468	1107.6			16.1468	1109.46
	16.6514	4506.62			16.6514	4508.26			16.6514	4509.89			16.6514	4511.75
	16.4954	4976.35			16.4954	4977.99			16.4954	4979.63			16.4954	4981.48
	16.4334	4249.21			16.4334	4250.84			16.4334	4252.48			16.4334	4254.34
	16.4669	4123.68			16.4669	4125.31			16.4669	4126.95			16.4669	4128.81
	16.5421	849.155			16.5421	850.791			16.5421	852.427			16.5421	854.285
	16.4961	833.73			16.4961	835.366			16.4961	837.002			16.4961	838.861
	16.502	7631.23			16.502	7632.87			16.502	7634.5			16.502	7636.36
	16.3011	780.868			16.3011	782.503			16.3011	784.139			16.3011	785.996
	16.3768	6221.72			16.3768	6223.35			16.3768	6224.99			16.3768	6226.85
	16.2338	981.443			16.2338	983.079			16.2338	984.715			16.2338	986.573
	16.4734	5892.1			16.4734	5893.74			16.4734	5895.38			16.4734	5897.23
	16.2706	884.486			16.2706	886.122			16.2706	887.758			16.2706	889.616
	16.1634	5532.93			16.1634	5534.56			16.1634	5536.2			16.1634	5538.06
	16.5423	4543.11			16.5423	4544.75			16.5423	4546.38			16.5423	4548.24
	16.3887	4444.08			16.3887	4445.72			16.3887	4447.35			16.3887	4449.21
	16.195	4546.12			16.195	4547.76			16.195	4549.39			16.195	4551.25
	16.4579	945.905			16.4579	947.541			16.4579	949.177			16.4579	951.035
	16.3026	969.906			16.3026	971.541			16.3026	973.176			16.3026	975.034
	16.4996	4682.16			16.4996	4683.8			16.4996	4685.43			16.4996	4687.29
	16.3102	1053.68			16.3102	1055.32			16.3102	1056.96			16.3102	1058.81
	16.3669	3983.16			16.3669	3984.8			16.3669	3986.43			16.3669	3988.29
	16.5035	7135.23			16.5035	7136.86			16.5035	7138.5			16.5035	7140.36
	16.6915	9400.07			16.6915	9401.71			16.6915	9403.34			16.6915	9405.2
	16.2063	783.834			16.2063	785.469			16.2063	787.105			16.2063	788.963
	16.6509	9595.77			16.6509	9597.41			16.6509	9599.04			16.6509	9600.9
	16.3504	3518.45			16.3504	3520.09			16.3504	3521.72			16.3504	3523.58
	16.1868	882.596			16.1868	884.232			16.1868	885.867			16.1868	887.726
	16.3674	3334.81			16.3674	3336.44			16.3674	3338.08			16.3674	3339.94
	16.2242	3230.33			16.2242	3231.96			16.2242	3233.6			16.2242	3235.45
	16.374	6454.53			16.374	6456.16			16.374	6457.8			16.374	6459.66
	16.7056	5826.51			16.7056	5828.14			16.7056	5829.78			16.7056	5831.64
	16.3268	985.643			16.3268	987.278			16.3268	988.914			16.3268	990.773
	16.5978	7084.73			16.5978	7086.37			16.5978	7088.01			16.5978	7089.86
	16.616	4557.89			16.616	4559.53			16.616	4561.16			16.616	4563.02
	16.2189	5840.51			16.2189	5842.14			16.2189	5843.78			16.2189	5845.63
	16.1876	3525.42			16.1876	3527.06			16.1876	3528.69			16.1876	3530.55
	16.5676	4538.42			16.5676	4540.05			16.5676	4541.69			16.5676	4543.55
	16.4133	4535.94			16.4133	4537.58			16.4133	4539.21			16.4133	4541.07
	16.347	1101.2			16.347	1102.83			16.347	1104.47			16.347	1106.33
	16.2435	5020.58			16.2435	5022.21			16.2435	5023.85			16.2435	5025.71
	16.4518	1005.51			16.4518	1007.15			16.4518	1008.78			16.4518	1010.64
	16.4889	5162.38			16.4889	5164.01			16.4889	5165.65			16.4889	5167.51
	16.1777	5854.28			16.1777	5855.91			16.1777	5857.55			16.1777	5859.41
	16.0685	1236.29			16.0685	1237.92			16.0685	1239.56			16.0685	1241.42
	16.3241	4326			16.3241	4327.64			16.3241	4329.28			16.3241	4331.13
	16.2995	3571.94			16.2995	3573.57			16.2995	3575.21			16.2995	3577.07
	16.5376	5655.02			16.5376	5656.66			16.5376	5658.3			16.5376	5660.15
	16.5102	2526.56			16.5102	2528.19			16.5102	2529.83			16.5102	2531.69
	16.2723	4215.55			16.2723	4217.18			16.2723	4218.82			16.2723	4220.68
	16.5898	5123.1			16.5898	5124.74			16.5898	5126.38			16.5898	5128.23
	16.5888	7040.1			16.5888	7041.74			16.5888	7043.37			16.5888	7045.23
	16.2717	6394.65			16.2717	6396.28			16.2717	6397.92			16.2717	6399.78
	16.4433	5508.72			16.4433	5510.36			16.4433	5512			16.4433	5513.85
	16.3872	7249.9			16.3872	7251.53			16.3872	7253.17			16.3872	7255.03
	16.4236	8338.91			16.4236	8340.55			16.4236	8342.19			16.4236	8344.05
	16.4472	6829.6			16.4472	6831.24			16.4472	6832.87			16.4472	6834.73
	16.3318	2438.01			16.3318	2439.64			16.3318	2441.28			16.3318	2443.14
	16.4557	4043.58			16.4557	4045.22			16.4557	4046.85			16.4557	4048.71
	16.3418	4772.77			16.3418	4774.41			16.3418	4776.05			16.3418	4777.9
	16.4227	4862.97			16.4227	4864.61			16.4227	4866.24			16.4227	4868.1
	16.2944	6136.65			16.2944	6138.28			16.2944	6139.92			16.2944	6141.78
	16.2269	846.186			16.2269	847.822			16.2269	849.458			16.2269	851.317
	16.1807	1001.32			16.1807	1002.96			16.1807	1004.6			16.1807	1006.46
	16.5712	7886.99			16.5712	7888.63			16.5712	7890.26			16.5712	7892.12
	16.5296	1072.23			16.5296	1073.87			16.5296	1075.5			16.5296	1077.36
	16.6681	5045.6			16.6681	5047.23			16.6681	5048.87			16.6681	5050.73
	16.6867	8718.95			16.6867	8720.58			16.6867	8722.22			16.6867	8724.08
	16.3195	979.924			16.3195	981.56			16.3195	983.196			16.3195	985.054
	16.5586	4420.89			16.5586	4422.52			16.5586	4424.16			16.5586	4426.01
	16.442	964.665			16.442	966.301			16.442	967.937			16.442	969.795
	16.3846	1017.56			16.3846	1019.2			16.3846	1020.83			16.3846	1022.69
	16.4767	850.306			16.4767	851.942			16.4767	853.578			16.4767	855.436
	16.2287	3816.79			16.2287	3818.43			16.2287	3820.06			16.2287	3821.92
	16.5485	5665			16.5485	5666.63			16.5485	5668.27			16.5485	5670.13
	16.3214	3387.86			16.3214	3389.5			16.3214	3391.13			16.3214	3392.99
	16.3592	5382.46			16.3592	5384.1			16.3592	5385.73			16.3592	5387.59
	16.5649	5458.64			16.5649	5460.28			16.5649	5461.92			16.5649	5463.77
	16.4174	7952.65			16.4174	7954.29			16.4174	7955.92			16.4174	7957.78
	16.4761	4618.02			16.4761	4619.66			16.4761	4621.3			16.4761	4623.15
	16.3603	916.56			16.3603	918.196			16.3603	919.832			16.3603	921.69
	16.5067	4001.85			16.5067	4003.48			16.5067	4005.12			16.5067	4006.98
	16.6036	4282.42			16.6036	4284.06			16.6036	4285.69			16.6036	4287.55
	16.4366	5799.68			16.4366	5801.31			16.4366	5802.95			16.4366	5804.81
	16.2522	1187.96			16.2522	1189.59			16.2522	1191.23			16.2522	1193.09
	16.1733	877.705			16.1733	879.341			16.1733	880.977			16.1733	882.835
	16.2661	784.497			16.2661	786.133			16.2661	787.769			16.2661	789.627
	16.4992	4422.79			16.4992	4424.43			16.4992	4426.06			16.4992	4427.92
	16.5368	4864.98			16.5368	4866.61			16.5368	4868.25			16.5368	4870.11
	16.5068	3883.08			16.5068	3884.72			16.5068	3886.35			16.5068	3888.21
	16.4585	970.99			16.4585	972.625			16.4585	974.261			16.4585	976.12
	16.2264	3804.94			16.2264	3806.57			16.2264	3808.21			16.2264	3810.07
	16.3699	4674.42			16.3699	4676.05			16.3699	4677.69			16.3699	4679.55
	16.3292	832.252			16.3292	833.888			16.3292	835.524			16.3292	837.382
	16.3756	4236.48			16.3756	4238.12			16.3756	4239.75			16.3756	4241.61
	16.3812	1236.12			16.3812	1237.76			16.3812	1239.39			16.3812	1241.25
	16.3809	5407.45			16.3809	5409.08			16.3809	5410.72			16.3809	5412.57
	16.4921	6717.18			16.4921	6718.82			16.4921	6720.46			16.4921	6722.31
	16.2228	3909.84			16.2228	3911.48			16.2228	3913.12			16.2228	3914.97
	16.3258	5702.4			16.3258	5704.03			16.3258	5705.67			16.3258	5707.53
	16.638	4998.41			16.638	5000.05			16.638	5001.69			16.638	5003.54
	16.2691	866.678			16.2691	868.314			16.2691	869.95			16.2691	871.808
	16.3678	3925.97			16.3678	3927.6			16.3678	3929.24			16.3678	3931.1
	16.2506	3513.84			16.2506	3515.47			16.2506	3517.11			16.2506	3518.97
	16.4552	976.264			16.4552	977.9			16.4552	979.535			16.4552	981.393
	16.5656	7398.14			16.5656	7399.78			16.5656	7401.41			16.5656	7403.27
	16.6527	6706.36			16.6527	6708			16.6527	6709.64			16.6527	6711.49
	16.4082	4907.95			16.4082	4909.59			16.4082	4911.22			16.4082	4913.08
	16.46	6096.14			16.46	6097.77			16.46	6099.41			16.46	6101.27
	16.4528	4839.38			16.4528	4841.02			16.4528	4842.65			16.4528	4844.51
	16.6853	5910.74			16.6853	5912.38			16.6853	5914.01			16.6853	5915.87
	16.1579	1241.66			16.1579	1243.29			16.1579	1244.93			16.1579	1246.79
	16.2587	2267.07			16.2587	2268.71			16.2587	2270.34			16.2587	2272.2
	16.2934	1196.53			16.2934	1198.16			16.2934	1199.8			16.2934	1201.66
	16.6465	5504.41			16.6465	5506.04			16.6465	5507.68			16.6465	5509.54
	16.6579	4313.33			16.6579	4314.96			16.6579	4316.6			16.6579	4318.46
	16.3533	5208.43			16.3533	5210.07			16.3533	5211.7			16.3533	5213.56
	16.1352	4616.82			16.1352	4618.45			16.1352	4620.09			16.1352	4621.94
	16.1992	1234.5			16.1992	1236.14			16.1992	1237.77			16.1992	1239.63
	16.3996	3738.54			16.3996	3740.18			16.3996	3741.81			16.3996	3743.67
	16.3052	959.816			16.3052	961.452			16.3052	963.088			16.3052	964.947
	16.5264	876.093			16.5264	877.729			16.5264	879.365			16.5264	881.223
	16.645	5064.31			16.645	5065.94			16.645	5067.58			16.645	5069.44
	16.6871	6169.58			16.6871	6171.22			16.6871	6172.85			16.6871	6174.71
	16.4301	1214.18			16.4301	1215.82			16.4301	1217.45			16.4301	1219.31
	16.5726	1027.13			16.5726	1028.77			16.5726	1030.4			16.5726	1032.26
	16.3892	879.545			16.3892	881.181			16.3892	882.816			16.3892	884.675
	16.4965	6543.92			16.4965	6545.55			16.4965	6547.19			16.4965	6549.05
	16.2796	3481.44			16.2796	3483.08			16.2796	3484.72			16.2796	3486.57
	16.3666	4788.47			16.3666	4790.11			16.3666	4791.75			16.3666	4793.6
	16.2179	2790.27			16.2179	2791.91			16.2179	2793.55			16.2179	2795.4
	16.401	4882.32			16.401	4883.96			16.401	4885.59			16.401	4887.45
	16.5934	8650.52			16.5934	8652.16			16.5934	8653.79			16.5934	8655.65
	16.2486	4478.43			16.2486	4480.06			16.2486	4481.7			16.2486	4483.56
	16.5324	8558.97			16.5324	8560.6			16.5324	8562.24			16.5324	8564.1
	16.2176	5175.97			16.2176	5177.61			16.2176	5179.24			16.2176	5181.1
	16.3295	4278.87			16.3295	4280.5			16.3295	4282.14			16.3295	4284
	16.3279	960.084			16.3279	961.72			16.3279	963.356			16.3279	965.214
	16.3021	5670.84			16.3021	5672.48			16.3021	5674.12			16.3021	5675.97
	16.6499	948.877			16.6499	950.513			16.6499	952.149			16.6499	954.007
	16.5245	4346.15			16.5245	4347.78			16.5245	4349.42			16.5245	4351.27
	16.4626	5632.4			16.4626	5634.03			16.4626	5635.67			16.4626	5637.53
	16.1795	3325.02			16.1795	3326.66			16.1795	3328.29			16.1795	3330.15
	16.3408	2810.95			16.3408	2812.59			16.3408	2814.22			16.3408	2816.08
	16.3284	3205.76			16.3284	3207.39			16.3284	3209.03			16.3284	3210.89
	16.3035	3404.3			16.3035	3405.93			16.3035	3407.57			16.3035	3409.43
	16.4324	6269.1			16.4324	6270.74			16.4324	6272.37			16.4324	6274.23
	16.3746	1035.15			16.3746	1036.79			16.3746	1038.42			16.3746	1040.28
	16.4476	827.13			16.4476	828.765			16.4476	830.401			16.4476	832.26
	16.3062	844.697			16.3062	846.333			16.3062	847.97			16.3062	849.829
	16.2815	4774.88			16.2815	4776.52			16.2815	4778.15			16.2815	4780.01
	16.636	5505.92			16.636	5507.55			16.636	5509.19			16.636	5511.05
	16.1706	1281.94			16.1706	1283.58			16.1706	1285.21			16.1706	1287.07
	16.3003	5760.18			16.3003	5761.82			16.3003	5763.45			16.3003	5765.31
	16.4777	4375.3			16.4777	4376.94			16.4777	4378.57			16.4777	4380.43
	16.568	7567.05			16.568	7568.68			16.568	7570.32			16.568	7572.18
	16.1629	2340.32			16.1629	2341.95			16.1629	2343.59			16.1629	2345.45
	16.347	4670.45			16.347	4672.08			16.347	4673.72			16.347	4675.57
	16.4429	892.365			16.4429	894			16.4429	895.636			16.4429	897.494
	16.3116	781.684			16.3116	783.32			16.3116	784.956			16.3116	786.814
	16.3792	900.601			16.3792	902.237			16.3792	903.873			16.3792	905.731
	16.5057	7922.92			16.5057	7924.56			16.5057	7926.19			16.5057	7928.05
	16.3662	6143.1			16.3662	6144.74			16.3662	6146.37			16.3662	6148.23
	16.2733	858.717			16.2733	860.353			16.2733	861.989			16.2733	863.847
	16.5269	854.091			16.5269	855.727			16.5269	857.363			16.5269	859.221
	16.8045	6417.77			16.8045	6419.41			16.8045	6421.04			16.8045	6422.9
	16.5548	965.571			16.5548	967.206			16.5548	968.841			16.5548	970.699
	16.575	1599.65			16.575	1601.28			16.575	1602.92			16.575	1604.78
	16.4479	3406.82			16.4479	3408.46			16.4479	3410.09			16.4479	3411.95
	16.6431	5997.4			16.6431	5999.04			16.6431	6000.67			16.6431	6002.53
	16.3486	800.046			16.3486	801.681			16.3486	803.317			16.3486	805.174
	16.3571	5130.41			16.3571	5132.05			16.3571	5133.68			16.3571	5135.54
	16.658	5209.47			16.658	5211.11			16.658	5212.74			16.658	5214.6
	16.3327	5918.45			16.3327	5920.09			16.3327	5921.73			16.3327	5923.58
	16.6204	800.929			16.6204	802.565			16.6204	804.201			16.6204	806.059
	16.2818	4853.07			16.2818	4854.71			16.2818	4856.34			16.2818	4858.2
	16.2167	1005.42			16.2167	1007.06			16.2167	1008.69			16.2167	1010.55
	16.676	8691.42			16.676	8693.06			16.676	8694.69			16.676	8696.55
	16.2124	4314.5			16.2124	4316.14			16.2124	4317.77			16.2124	4319.63
	16.5038	1051.36			16.5038	1053			16.5038	1054.63			16.5038	1056.49
	16.471	2947.03			16.471	2948.66			16.471	2950.3			16.471	2952.16
	16.3924	5442.3			16.3924	5443.94			16.3924	5445.57			16.3924	5447.43
	16.3125	976.912			16.3125	978.547			16.3125	980.182			16.3125	982.04
	16.1337	5179.8			16.1337	5181.44			16.1337	5183.07			16.1337	5184.93
	16.3965	1109.85			16.3965	1111.49			16.3965	1113.12			16.3965	1114.98
	16.679	9257.38			16.679	9259.01			16.679	9260.65			16.679	9262.51
	16.5208	4475.25			16.5208	4476.89			16.5208	4478.53			16.5208	4480.38
	16.2837	6877.31			16.2837	6878.95			16.2837	6880.58			16.2837	6882.44
	16.6123	3341.71			16.6123	3343.34			16.6123	3344.98			16.6123	3346.84
	16.5257	4244.72			16.5257	4246.36			16.5257	4247.99			16.5257	4249.85
	16.4822	846.616			16.4822	848.252			16.4822	849.888			16.4822	851.746
	16.3725	3745.64			16.3725	3747.27			16.3725	3748.91			16.3725	3750.77
	16.5189	5412.02			16.5189	5413.66			16.5189	5415.3			16.5189	5417.16
	16.0839	799.468			16.0839	801.103			16.0839	802.739			16.0839	804.598
	16.4505	943.063			16.4505	944.699			16.4505	946.335			16.4505	948.193
	16.3135	865.085			16.3135	866.721			16.3135	868.357			16.3135	870.216
	16.4516	841.544			16.4516	843.18			16.4516	844.815			16.4516	846.673
	16.5093	5068.59			16.5093	5070.22			16.5093	5071.86			16.5093	5073.72
	16.3717	1355.95			16.3717	1357.59			16.3717	1359.23			16.3717	1361.08
	16.387	6593.57			16.387	6595.2			16.387	6596.84			16.387	6598.69
	16.3199	2735.55			16.3199	2737.18			16.3199	2738.82			16.3199	2740.67
	16.2723	1278.93			16.2723	1280.56			16.2723	1282.2			16.2723	1284.06
	16.5401	5098.33			16.5401	5099.96			16.5401	5101.6			16.5401	5103.46
	16.5481	2749.35			16.5481	2750.99			16.5481	2752.62			16.5481	2754.48
	16.4432	4450.17			16.4432	4451.81			16.4432	4453.44			16.4432	4455.3
	16.8044	10767.6			16.8044	10769.2			16.8044	10770.8			16.8044	10772.7
	16.4176	1177.22			16.4176	1178.85			16.4176	1180.49			16.4176	1182.35
	16.5596	999.423			16.5596	1001.06			16.5596	1002.69			16.5596	1004.55
	16.6809	4997.4			16.6809	4999.04			16.6809	5000.67			16.6809	5002.53
	16.5421	5443.81			16.5421	5445.45			16.5421	5447.08			16.5421	5448.94
	16.3669	2648.98			16.3669	2650.61			16.3669	2652.25			16.3669	2654.1
	16.6097	933.475			16.6097	935.111			16.6097	936.747			16.6097	938.606
	16.5031	4495.02			16.5031	4496.65			16.5031	4498.29			16.5031	4500.15
	16.5506	4596.18			16.5506	4597.82			16.5506	4599.45			16.5506	4601.31
	16.4416	819.204			16.4416	820.839			16.4416	822.475			16.4416	824.334
	16.6209	4668.23			16.6209	4669.86			16.6209	4671.5			16.6209	4673.36
	16.3441	4728.95			16.3441	4730.58			16.3441	4732.22			16.3441	4734.08
	16.6628	5760.72			16.6628	5762.36			16.6628	5763.99			16.6628	5765.85
	16.4682	8037.49			16.4682	8039.12			16.4682	8040.76			16.4682	8042.62
	16.4127	7796.21			16.4127	7797.85			16.4127	7799.48			16.4127	7801.34
	16.24	2638.98			16.24	2640.62			16.24	2642.26			16.24	2644.11
	16.2303	873.229			16.2303	874.865			16.2303	876.501			16.2303	878.359
	16.15	841.46			16.15	843.096			16.15	844.732			16.15	846.59
	16.3418	4834.34			16.3418	4835.98			16.3418	4837.62			16.3418	4839.47
	16.3475	3817.11			16.3475	3818.75			16.3475	3820.38			16.3475	3822.24
	16.3818	5199.07			16.3818	5200.7			16.3818	5202.34			16.3818	5204.2
	16.4706	7697.09			16.4706	7698.73			16.4706	7700.36			16.4706	7702.22
	16.3325	785.139			16.3325	786.775			16.3325	788.411			16.3325	790.269
	16.3412	5184.14			16.3412	5185.77			16.3412	5187.41			16.3412	5189.27
	16.3068	812.782			16.3068	814.418			16.3068	816.054			16.3068	817.912
	16.4853	3709.1			16.4853	3710.73			16.4853	3712.37			16.4853	3714.23
	16.4011	829.691			16.4011	831.327			16.4011	832.963			16.4011	834.821
	16.2444	4605.74			16.2444	4607.38			16.2444	4609.01			16.2444	4610.87
	16.2573	3584.88			16.2573	3586.52			16.2573	3588.15			16.2573	3590.01
	16.2773	1214.32			16.2773	1215.96			16.2773	1217.59			16.2773	1219.45
	16.4119	865.823			16.4119	867.458			16.4119	869.094			16.4119	870.952
	16.7281	5243.57			16.7281	5245.2			16.7281	5246.84			16.7281	5248.7
	16.2655	3713.57			16.2655	3715.2			16.2655	3716.84			16.2655	3718.7
	16.3531	4810.99			16.3531	4812.62			16.3531	4814.26			16.3531	4816.12
	16.3563	840.748			16.3563	842.384			16.3563	844.02			16.3563	845.878
	16.0652	2390.78			16.0652	2392.41			16.0652	2394.05			16.0652	2395.91
	16.3779	836.818			16.3779	838.454			16.3779	840.09			16.3779	841.948
	16.3609	871.226			16.3609	872.862			16.3609	874.498			16.3609	876.356
	16.4966	4850.47			16.4966	4852.11			16.4966	4853.74			16.4966	4855.6
	16.4021	881.889			16.4021	883.525			16.4021	885.161			16.4021	887.019
	16.2218	4787.18			16.2218	4788.82			16.2218	4790.45			16.2218	4792.31
	16.3305	1354.16			16.3305	1355.8			16.3305	1357.43			16.3305	1359.29
	16.5733	7602.25			16.5733	7603.88			16.5733	7605.52			16.5733	7607.38
	16.2321	6599.02			16.2321	6600.66			16.2321	6602.29			16.2321	6604.15
	16.4579	3863.38			16.4579	3865.01			16.4579	3866.65			16.4579	3868.51
	16.1313	811.146			16.1313	812.781			16.1313	814.417			16.1313	816.274
	16.3692	887.459			16.3692	889.094			16.3692	890.73			16.3692	892.588
	16.2777	2594.24			16.2777	2595.87			16.2777	2597.51			16.2777	2599.37
	16.506	4016.35			16.506	4017.98			16.506	4019.62			16.506	4021.48
	16.5378	6951.65			16.5378	6953.28			16.5378	6954.92			16.5378	6956.78
	16.4552	806.926			16.4552	808.562			16.4552	810.198			16.4552	812.056
	16.4861	5061.3			16.4861	5062.93			16.4861	5064.57			16.4861	5066.43
	16.4071	926.985			16.4071	928.621			16.4071	930.256			16.4071	932.114
	16.4206	4709.06			16.4206	4710.7			16.4206	4712.33			16.4206	4714.19
	16.2688	2727.72			16.2688	2729.36			16.2688	2730.99			16.2688	2732.85
	16.1332	3136.95			16.1332	3138.58			16.1332	3140.22			16.1332	3142.08
	16.7037	6414.03			16.7037	6415.66			16.7037	6417.3			16.7037	6419.16
	16.5111	5650.87			16.5111	5652.5			16.5111	5654.14			16.5111	5656
	16.4225	8016.18			16.4225	8017.82			16.4225	8019.45			16.4225	8021.31
	16.6402	5746.78			16.6402	5748.42			16.6402	5750.05			16.6402	5751.91
	16.6753	5251.66			16.6753	5253.29			16.6753	5254.93			16.6753	5256.78
	16.246	1171.53			16.246	1173.17			16.246	1174.8			16.246	1176.66
	16.6487	3680.96			16.6487	3682.59			16.6487	3684.23			16.6487	3686.09
	16.3	5506.4			16.3	5508.04			16.3	5509.67			16.3	5511.53
	16.7174	8913.36			16.7174	8915			16.7174	8916.63			16.7174	8918.49
	16.6706	5246.42			16.6706	5248.06			16.6706	5249.69			16.6706	5251.55
	16.4826	3559.47			16.4826	3561.1			16.4826	3562.74			16.4826	3564.59
	16.2735	926.128			16.2735	927.764			16.2735	929.399			16.2735	931.257
	16.5233	5425.25			16.5233	5426.89			16.5233	5428.52			16.5233	5430.38
	16.3594	2380.91			16.3594	2382.55			16.3594	2384.18			16.3594	2386.04
	16.5077	804.115			16.5077	805.751			16.5077	807.386			16.5077	809.245
	16.3114	8181.77			16.3114	8183.41			16.3114	8185.05			16.3114	8186.9
	16.6582	1248.91			16.6582	1250.55			16.6582	1252.18			16.6582	1254.04
	16.5004	786.969			16.5004	788.605			16.5004	790.241			16.5004	792.099
	16.5123	946.791			16.5123	948.426			16.5123	950.062			16.5123	951.92
	16.2579	2282.13			16.2579	2283.76			16.2579	2285.4			16.2579	2287.26
	16.3868	5305.73			16.3868	5307.37			16.3868	5309			16.3868	5310.86
	16.6177	6696.52			16.6177	6698.16			16.6177	6699.8			16.6177	6701.66
	16.4083	6245.99			16.4083	6247.63			16.4083	6249.26			16.4083	6251.12
	16.5217	7312.28			16.5217	7313.91			16.5217	7315.55			16.5217	7317.41
	16.2904	2351.92			16.2904	2353.55			16.2904	2355.19			16.2904	2357.05
	16.0964	1185.15			16.0964	1186.78			16.0964	1188.42			16.0964	1190.28
	16.4641	5045.33			16.4641	5046.97			16.4641	5048.6			16.4641	5050.46
	16.4445	4203.45			16.4445	4205.09			16.4445	4206.72			16.4445	4208.58
	16.4057	814.688			16.4057	816.324			16.4057	817.96			16.4057	819.818
	16.5843	2944.99			16.5843	2946.62			16.5843	2948.26			16.5843	2950.12
	16.4234	1060.44			16.4234	1062.07			16.4234	1063.71			16.4234	1065.57
	16.3339	5642.58			16.3339	5644.21			16.3339	5645.85			16.3339	5647.71
	16.4583	6442.41			16.4583	6444.04			16.4583	6445.68			16.4583	6447.54
	16.3351	850.97			16.3351	852.606			16.3351	854.242			16.3351	856.1
	16.5046	4429.41			16.5046	4431.05			16.5046	4432.68			16.5046	4434.54
	16.5062	5412.36			16.5062	5413.99			16.5062	5415.63			16.5062	5417.49
	16.4849	779.652			16.4849	781.288			16.4849	782.924			16.4849	784.782
	16.5715	5193.04			16.5715	5194.68			16.5715	5196.32			16.5715	5198.17
	16.2967	5972.98			16.2967	5974.61			16.2967	5976.25			16.2967	5978.1
	16.0089	956.5			16.0089	958.136			16.0089	959.772			16.0089	961.63
	16.3486	1299.48			16.3486	1301.12			16.3486	1302.75			16.3486	1304.61
	16.5509	5965.74			16.5509	5967.38			16.5509	5969.01			16.5509	5970.87
	16.45	5552.37			16.45	5554.01			16.45	5555.64			16.45	5557.5
	16.5479	4662.48			16.5479	4664.11			16.5479	4665.75			16.5479	4667.6
	16.3916	1090.28			16.3916	1091.92			16.3916	1093.55			16.3916	1095.41
	16.2975	3760.47			16.2975	3762.1			16.2975	3763.74			16.2975	3765.6
	16.5239	1275.31			16.5239	1276.94			16.5239	1278.58			16.5239	1280.44
	16.5531	5493.88			16.5531	5495.52			16.5531	5497.15			16.5531	5499.01
	16.5257	1321.26			16.5257	1322.89			16.5257	1324.53			16.5257	1326.39
	16.466	4924.66			16.466	4926.3			16.466	4927.93			16.466	4929.79
	16.5662	5315.28			16.5662	5316.91			16.5662	5318.55			16.5662	5320.41
	16.1968	6275.96			16.1968	6277.6			16.1968	6279.23			16.1968	6281.09
	16.2631	3554.72			16.2631	3556.36			16.2631	3557.99			16.2631	3559.85
	16.6338	5648.3			16.6338	5649.94			16.6338	5651.57			16.6338	5653.43
	16.1026	881.773			16.1026	883.409			16.1026	885.044			16.1026	886.902
	16.2281	833.19			16.2281	834.825			16.2281	836.46			16.2281	838.318
	15.9691	866.364			15.9691	868			15.9691	869.636			15.9691	871.494
	16.4927	7218.86			16.4927	7220.49			16.4927	7222.13			16.4927	7223.99
	16.1687	824.301			16.1687	825.937			16.1687	827.572			16.1687	829.43
	16.5703	6253.1			16.5703	6254.74			16.5703	6256.38			16.5703	6258.23
	16.2907	4578.21			16.2907	4579.85			16.2907	4581.48			16.2907	4583.34
	16.536	4661.76			16.536	4663.4			16.536	4665.03			16.536	4666.89
	16.3892	1133.12			16.3892	1134.76			16.3892	1136.39			16.3892	1138.25
	16.5483	1163.98			16.5483	1165.61			16.5483	1167.25			16.5483	1169.1
	16.4479	856.995			16.4479	858.63			16.4479	860.265			16.4479	862.123
	16.454	1310.22			16.454	1311.86			16.454	1313.49			16.454	1315.35
	16.578	803.884			16.578	805.52			16.578	807.156			16.578	809.015
	15.9999	1210.32			15.9999	1211.95			15.9999	1213.59			15.9999	1215.45
	16.4375	4127.05			16.4375	4128.69			16.4375	4130.32			16.4375	4132.18
	16.4055	3507.07			16.4055	3508.71			16.4055	3510.34			16.4055	3512.2
	16.6394	1115.44			16.6394	1117.07			16.6394	1118.71			16.6394	1120.57
	16.5074	1156.42			16.5074	1158.06			16.5074	1159.7			16.5074	1161.55
	16.5471	6105.47			16.5471	6107.1			16.5471	6108.74			16.5471	6110.6
	16.4542	801.764			16.4542	803.399			16.4542	805.035			16.4542	806.894
	16.2993	4073.91			16.2993	4075.54			16.2993	4077.18			16.2993	4079.03
	16.6903	4222.76			16.6903	4224.4			16.6903	4226.03			16.6903	4227.89
	16.3203	4533.6			16.3203	4535.24			16.3203	4536.87			16.3203	4538.73
	16.1938	1137.79			16.1938	1139.42			16.1938	1141.06			16.1938	1142.92
	16.3177	6151.94			16.3177	6153.58			16.3177	6155.21			16.3177	6157.07
	16.5159	6196.82			16.5159	6198.45			16.5159	6200.09			16.5159	6201.95
	16.9271	6166.66			16.9271	6168.3			16.9271	6169.93			16.9271	6171.79
	16.4707	5874.25			16.4707	5875.89			16.4707	5877.53			16.4707	5879.38
	16.2995	3303.13			16.2995	3304.77			16.2995	3306.4			16.2995	3308.26
	16.5911	6952.6			16.5911	6954.24			16.5911	6955.87			16.5911	6957.73
	16.4739	781.271			16.4739	782.906			16.4739	784.542			16.4739	786.399
	16.2023	883.268			16.2023	884.904			16.2023	886.539			16.2023	888.397
	16.3093	832.049			16.3093	833.685			16.3093	835.321			16.3093	837.18
	16.5865	4401.77			16.5865	4403.41			16.5865	4405.04			16.5865	4406.9
	16.4449	4549.17			16.4449	4550.81			16.4449	4552.44			16.4449	4554.3
	16.3927	4702.61			16.3927	4704.24			16.3927	4705.88			16.3927	4707.74
	16.5123	4418.91			16.5123	4420.55			16.5123	4422.18			16.5123	4424.04
	16.5323	1170.51			16.5323	1172.15			16.5323	1173.78			16.5323	1175.64
	16.4943	3033.31			16.4943	3034.95			16.4943	3036.58			16.4943	3038.44
	16.552	8334.82			16.552	8336.45			16.552	8338.09			16.552	8339.95
	16.4419	957.795			16.4419	959.431			16.4419	961.067			16.4419	962.925
	16.5622	4804.84			16.5622	4806.48			16.5622	4808.11			16.5622	4809.97
	16.7053	8408.28			16.7053	8409.91			16.7053	8411.55			16.7053	8413.41
	16.6963	5384.59			16.6963	5386.23			16.6963	5387.87			16.6963	5389.73
	16.4734	3472.67			16.4734	3474.31			16.4734	3475.94			16.4734	3477.8
	16.5696	918.274			16.5696	919.91			16.5696	921.546			16.5696	923.404
	16.282	4681.3			16.282	4682.93			16.282	4684.57			16.282	4686.43
	16.3992	4551.34			16.3992	4552.97			16.3992	4554.61			16.3992	4556.47
	16.4285	2874.46			16.4285	2876.09			16.4285	2877.73			16.4285	2879.59
	16.3056	817.544			16.3056	819.18			16.3056	820.816			16.3056	822.674
	16.2743	5103.88			16.2743	5105.52			16.2743	5107.15			16.2743	5109.01
	16.6002	5161.77			16.6002	5163.41			16.6002	5165.04			16.6002	5166.9
	16.3336	4452.14			16.3336	4453.78			16.3336	4455.41			16.3336	4457.27
	16.3319	4409.94			16.3319	4411.58			16.3319	4413.21			16.3319	4415.07
	16.3093	2734.92			16.3093	2736.56			16.3093	2738.19			16.3093	2740.05
	16.4513	2650.44			16.4513	2652.07			16.4513	2653.71			16.4513	2655.57
	16.4519	2588.27			16.4519	2589.91			16.4519	2591.54			16.4519	2593.4
	16.3859	5989.5			16.3859	5991.14			16.3859	5992.77			16.3859	5994.63
	16.4759	966.076			16.4759	967.711			16.4759	969.347			16.4759	971.204
	16.3496	6439.84			16.3496	6441.47			16.3496	6443.11			16.3496	6444.96
	15.9706	1059.56			15.9706	1061.2			15.9706	1062.83			15.9706	1064.69
	16.6174	4423.01			16.6174	4424.64			16.6174	4426.28			16.6174	4428.14
	16.5481	5100.79			16.5481	5102.43			16.5481	5104.06			16.5481	5105.92
	16.5867	7275.34			16.5867	7276.97			16.5867	7278.61			16.5867	7280.47
	16.403	2751.94			16.403	2753.58			16.403	2755.22			16.403	2757.08
	16.4734	4852.63			16.4734	4854.27			16.4734	4855.9			16.4734	4857.76
	16.3835	5787.53			16.3835	5789.16			16.3835	5790.8			16.3835	5792.65
	16.3334	860.408			16.3334	862.043			16.3334	863.679			16.3334	865.538
	16.4048	1382.3			16.4048	1383.94			16.4048	1385.57			16.4048	1387.43
	16.441	4584.69			16.441	4586.33			16.441	4587.96			16.441	4589.82
	16.5782	4935.41			16.5782	4937.04			16.5782	4938.68			16.5782	4940.54
	16.3351	6934.33			16.3351	6935.97			16.3351	6937.61			16.3351	6939.46
	16.4858	3922.77			16.4858	3924.41			16.4858	3926.04			16.4858	3927.9
	16.57	1172.25			16.57	1173.89			16.57	1175.52			16.57	1177.38
	16.1973	4561.58			16.1973	4563.22			16.1973	4564.85			16.1973	4566.71
	16.4164	893.255			16.4164	894.89			16.4164	896.526			16.4164	898.384
	16.3407	1223.21			16.3407	1224.85			16.3407	1226.49			16.3407	1228.34
	16.5223	6990.57			16.5223	6992.21			16.5223	6993.84			16.5223	6995.7
	16.2899	5395.75			16.2899	5397.39			16.2899	5399.03			16.2899	5400.88
	16.6167	1035.86			16.6167	1037.49			16.6167	1039.13			16.6167	1040.99
	16.5024	6139.3			16.5024	6140.93			16.5024	6142.57			16.5024	6144.43
	16.5097	5610.3			16.5097	5611.93			16.5097	5613.57			16.5097	5615.43
	16.7906	6173.25			16.7906	6174.89			16.7906	6176.52			16.7906	6178.38
	16.485	984.905			16.485	986.541			16.485	988.177			16.485	990.036
	16.2977	3722.83			16.2977	3724.46			16.2977	3726.1			16.2977	3727.96
	16.3163	7663.21			16.3163	7664.84			16.3163	7666.48			16.3163	7668.34
	16.3992	945.864			16.3992	947.5			16.3992	949.135			16.3992	950.993
	16.3967	969.935			16.3967	971.571			16.3967	973.206			16.3967	975.063
	16.4037	4943.39			16.4037	4945.03			16.4037	4946.67			16.4037	4948.52
	16.318	3463.85			16.318	3465.48			16.318	3467.12			16.318	3468.98
	16.2699	868.779			16.2699	870.415			16.2699	872.051			16.2699	873.909
	16.3131	1248.76			16.3131	1250.39			16.3131	1252.03			16.3131	1253.89
	16.5185	8489.71			16.5185	8491.34			16.5185	8492.98			16.5185	8494.84
	16.3699	970.52			16.3699	972.156			16.3699	973.792			16.3699	975.65
	16.6562	4731.18			16.6562	4732.82			16.6562	4734.45			16.6562	4736.31
	16.5323	4841.3			16.5323	4842.94			16.5323	4844.57			16.5323	4846.43
	16.3202	2784.78			16.3202	2786.42			16.3202	2788.06			16.3202	2789.91
	16.4391	3878.86			16.4391	3880.49			16.4391	3882.13			16.4391	3883.99
	16.3317	832.5			16.3317	834.136			16.3317	835.771			16.3317	837.629
	16.4747	878.986			16.4747	880.622			16.4747	882.257			16.4747	884.115
	16.4411	1020.11			16.4411	1021.74			16.4411	1023.38			16.4411	1025.24
	16.5009	988.624			16.5009	990.26			16.5009	991.895			16.5009	993.753
	16.275	932.889			16.275	934.525			16.275	936.161			16.275	938.019
	16.1252	791.669			16.1252	793.305			16.1252	794.941			16.1252	796.799
	16.2303	877.267			16.2303	878.902			16.2303	880.537			16.2303	882.395
	16.3496	1130.61			16.3496	1132.25			16.3496	1133.89			16.3496	1135.74
	16.6753	5240.09			16.6753	5241.72			16.6753	5243.36			16.6753	5245.22
	16.0261	876.51			16.0261	878.146			16.0261	879.782			16.0261	881.64
	16.432	5235.82			16.432	5237.45			16.432	5239.09			16.432	5240.94
	16.3569	851.062			16.3569	852.697			16.3569	854.332			16.3569	856.19
	16.4667	930.603			16.4667	932.239			16.4667	933.875			16.4667	935.733
	16.365	1075.45			16.365	1077.09			16.365	1078.72			16.365	1080.58
	16.3442	982.574			16.3442	984.21			16.3442	985.846			16.3442	987.705
	16.4746	7291.84			16.4746	7293.47			16.4746	7295.11			16.4746	7296.96
	16.68	1161.21			16.68	1162.85			16.68	1164.49			16.68	1166.34
	16.5002	7643.96			16.5002	7645.59			16.5002	7647.23			16.5002	7649.09
	16.3563	5428.83			16.3563	5430.47			16.3563	5432.1			16.3563	5433.96
	16.541	5518.84			16.541	5520.48			16.541	5522.11			16.541	5523.97
	16.5855	7439.66			16.5855	7441.29			16.5855	7442.93			16.5855	7444.79
	16.4502	1056.74			16.4502	1058.38			16.4502	1060.01			16.4502	1061.87
	16.333	813.519			16.333	815.155			16.333	816.791			16.333	818.65
	16.5108	5145			16.5108	5146.63			16.5108	5148.27			16.5108	5150.13
	16.0831	2018.15			16.0831	2019.79			16.0831	2021.42			16.0831	2023.28
	16.3324	1168.05			16.3324	1169.69			16.3324	1171.33			16.3324	1173.18
	16.5637	920.067			16.5637	921.703			16.5637	923.339			16.5637	925.197
	16.3878	1213.6			16.3878	1215.24			16.3878	1216.87			16.3878	1218.73
	16.2459	1013.2			16.2459	1014.84			16.2459	1016.47			16.2459	1018.33
	16.6241	5546.52			16.6241	5548.15			16.6241	5549.79			16.6241	5551.65
	16.5927	7411.89			16.5927	7413.52			16.5927	7415.16			16.5927	7417.02
	16.4489	5996.46			16.4489	5998.09			16.4489	5999.73			16.4489	6001.59
	16.5374	4385.98			16.5374	4387.62			16.5374	4389.25			16.5374	4391.11
	16.5095	1379.41			16.5095	1381.04			16.5095	1382.68			16.5095	1384.54
	16.4844	6176.91			16.4844	6178.54			16.4844	6180.18			16.4844	6182.03
	16.5334	1096.6			16.5334	1098.23			16.5334	1099.87			16.5334	1101.73
	16.5296	6616.6			16.5296	6618.24			16.5296	6619.87			16.5296	6621.73
	16.354	5429.45			16.354	5431.09			16.354	5432.73			16.354	5434.59
	16.3522	4515.97			16.3522	4517.61			16.3522	4519.24			16.3522	4521.1
	16.4334	3993.52			16.4334	3995.15			16.4334	3996.79			16.4334	3998.65
	16.2154	6991.69			16.2154	6993.32			16.2154	6994.96			16.2154	6996.81
	16.6309	5535			16.6309	5536.63			16.6309	5538.27			16.6309	5540.13
	16.702	7808.91			16.702	7810.54			16.702	7812.18			16.702	7814.04
	16.2933	5580.97			16.2933	5582.6			16.2933	5584.24			16.2933	5586.1
	16.5567	864.146			16.5567	865.782			16.5567	867.417			16.5567	869.274
	16.7257	8187.84			16.7257	8189.48			16.7257	8191.11			16.7257	8192.97
	16.1685	5610.73			16.1685	5612.37			16.1685	5614			16.1685	5615.86
	16.3012	3312.9			16.3012	3314.54			16.3012	3316.17			16.3012	3318.03
	16.3589	5776.2			16.3589	5777.84			16.3589	5779.47			16.3589	5781.33
	16.1794	3599.81			16.1794	3601.44			16.1794	3603.08			16.1794	3604.94
	16.4681	5210.19			16.4681	5211.83			16.4681	5213.46			16.4681	5215.32
	16.2096	3079.28			16.2096	3080.91			16.2096	3082.55			16.2096	3084.41
	16.3049	3536.64			16.3049	3538.28			16.3049	3539.91			16.3049	3541.77
	16.7389	5459.21			16.7389	5460.84			16.7389	5462.48			16.7389	5464.34
	16.3696	822.025			16.3696	823.66			16.3696	825.296			16.3696	827.154
	16.6716	6907.38			16.6716	6909.01			16.6716	6910.65			16.6716	6912.51
	16.2502	3664.51			16.2502	3666.15			16.2502	3667.78			16.2502	3669.64
	16.0095	791.257			16.0095	792.892			16.0095	794.528			16.0095	796.387
	16.6223	4931.43			16.6223	4933.06			16.6223	4934.7			16.6223	4936.56
	16.5491	3037.13			16.5491	3038.77			16.5491	3040.4			16.5491	3042.26
	16.6252	5955.81			16.6252	5957.45			16.6252	5959.09			16.6252	5960.94
	16.3923	5128.23			16.3923	5129.86			16.3923	5131.5			16.3923	5133.36
	16.4176	1005.24			16.4176	1006.88			16.4176	1008.51			16.4176	1010.37
	16.4343	808.461			16.4343	810.097			16.4343	811.732			16.4343	813.59
	16.53	4304.22			16.53	4305.85			16.53	4307.49			16.53	4309.35
	16.4115	4641.59			16.4115	4643.22			16.4115	4644.86			16.4115	4646.72
	16.3693	5919.52			16.3693	5921.16			16.3693	5922.8			16.3693	5924.65
	16.3375	2599.26			16.3375	2600.9			16.3375	2602.53			16.3375	2604.39
	16.2274	787.183			16.2274	788.818			16.2274	790.454			16.2274	792.313
	16.3334	4173.79			16.3334	4175.43			16.3334	4177.06			16.3334	4178.92
	16.3189	3675.58			16.3189	3677.22			16.3189	3678.85			16.3189	3680.71
	16.3842	880.446			16.3842	882.082			16.3842	883.717			16.3842	885.575
	16.2023	5072.49			16.2023	5074.12			16.2023	5075.76			16.2023	5077.62
	16.0217	2192.15			16.0217	2193.78			16.0217	2195.42			16.0217	2197.28
	16.47	4651.25			16.47	4652.88			16.47	4654.52			16.47	4656.38
	16.427	901.667			16.427	903.303			16.427	904.939			16.427	906.798
	16.5584	1572.61			16.5584	1574.24			16.5584	1575.88			16.5584	1577.73
	16.279	6581.59			16.279	6583.23			16.279	6584.86			16.279	6586.72
	16.585	1188.21			16.585	1189.85			16.585	1191.49			16.585	1193.34
	16.2928	1094.52			16.2928	1096.15			16.2928	1097.79			16.2928	1099.65
	16.6342	7164.35			16.6342	7165.98			16.6342	7167.62			16.6342	7169.48
	16.4734	783.24			16.4734	784.876			16.4734	786.512			16.4734	788.371
	16.139	3133.98			16.139	3135.62			16.139	3137.25			16.139	3139.11
	16.4989	6138.12			16.4989	6139.76			16.4989	6141.39			16.4989	6143.25
	16.416	3596.69			16.416	3598.33			16.416	3599.96			16.416	3601.82
	16.5489	4778.75			16.5489	4780.39			16.5489	4782.02			16.5489	4783.88
	16.6836	5590.11			16.6836	5591.75			16.6836	5593.39			16.6836	5595.24
	16.3212	971.873			16.3212	973.509			16.3212	975.144			16.3212	977.001
	16.7709	7388.98			16.7709	7390.62			16.7709	7392.25			16.7709	7394.11
	16.4548	930.948			16.4548	932.583			16.4548	934.218			16.4548	936.076
	16.57	5299.41			16.57	5301.04			16.57	5302.68			16.57	5304.54
	16.4569	4598.81			16.4569	4600.45			16.4569	4602.09			16.4569	4603.94
	16.5791	4441.4			16.5791	4443.04			16.5791	4444.67			16.5791	4446.53
	16.2321	932.724			16.2321	934.36			16.2321	935.996			16.2321	937.854
	16.3754	7289.28			16.3754	7290.91			16.3754	7292.55			16.3754	7294.41
	16.8674	5944.17			16.8674	5945.81			16.8674	5947.44			16.8674	5949.3
	16.4458	3574.32			16.4458	3575.96			16.4458	3577.6			16.4458	3579.45
	16.2109	836.238			16.2109	837.874			16.2109	839.509			16.2109	841.368
	16.2436	2730.12			16.2436	2731.76			16.2436	2733.39			16.2436	2735.25
	16.4313	850.391			16.4313	852.027			16.4313	853.663			16.4313	855.522
	16.6559	6816.4			16.6559	6818.03			16.6559	6819.67			16.6559	6821.52
	16.3797	3521.76			16.3797	3523.4			16.3797	3525.03			16.3797	3526.89
	16.4418	7714.07			16.4418	7715.71			16.4418	7717.34			16.4418	7719.2
	16.4536	3042.13			16.4536	3043.77			16.4536	3045.41			16.4536	3047.26
	16.2554	2549.04			16.2554	2550.68			16.2554	2552.31			16.2554	2554.17
	16.2702	2442.4			16.2702	2444.04			16.2702	2445.68			16.2702	2447.53
	16.3345	1035.55			16.3345	1037.19			16.3345	1038.83			16.3345	1040.68
	16.5794	980.717			16.5794	982.353			16.5794	983.988			16.5794	985.846
	16.4523	6879.92			16.4523	6881.55			16.4523	6883.19			16.4523	6885.05
	16.0178	854.005			16.0178	855.64			16.0178	857.276			16.0178	859.134
	16.5237	988.897			16.5237	990.533			16.5237	992.17			16.5237	994.028
	16.2114	1217.83			16.2114	1219.46			16.2114	1221.1			16.2114	1222.96
	16.6094	6629.15			16.6094	6630.79			16.6094	6632.42			16.6094	6634.28
	16.5256	981.949			16.5256	983.585			16.5256	985.222			16.5256	987.08
	16.3797	7638.02			16.3797	7639.66			16.3797	7641.29			16.3797	7643.15
	16.3251	6159.13			16.3251	6160.76			16.3251	6162.4			16.3251	6164.26
	16.5371	5388.48			16.5371	5390.11			16.5371	5391.75			16.5371	5393.61
	16.4023	7388.33			16.4023	7389.96			16.4023	7391.6			16.4023	7393.45
	16.5715	5615.95			16.5715	5617.58			16.5715	5619.22			16.5715	5621.08
	16.1015	4526.43			16.1015	4528.06			16.1015	4529.7			16.1015	4531.55
	16.415	2878.55			16.415	2880.19			16.415	2881.82			16.415	2883.68
	16.2644	1223.19			16.2644	1224.83			16.2644	1226.46			16.2644	1228.32
	16.4766	4973.23			16.4766	4974.86			16.4766	4976.5			16.4766	4978.36
	16.5305	2569.21			16.5305	2570.85			16.5305	2572.48			16.5305	2574.34
	16.526	979.669			16.526	981.305			16.526	982.941			16.526	984.799
	16.114	804.882			16.114	806.518			16.114	808.154			16.114	810.012
	16.5258	5561.82			16.5258	5563.45			16.5258	5565.09			16.5258	5566.94
	16.5904	4641.05			16.5904	4642.68			16.5904	4644.32			16.5904	4646.18
	16.5844	1638.27			16.5844	1639.91			16.5844	1641.55			16.5844	1643.4
	16.4332	1076.79			16.4332	1078.43			16.4332	1080.07			16.4332	1081.92
	16.1246	982.987			16.1246	984.623			16.1246	986.259			16.1246	988.117
	16.5267	1308.38			16.5267	1310.01			16.5267	1311.65			16.5267	1313.51
	16.469	3704.56			16.469	3706.19			16.469	3707.83			16.469	3709.69
	16.2698	4791.26			16.2698	4792.9			16.2698	4794.53			16.2698	4796.39
	16.389	790.284			16.389	791.92			16.389	793.556			16.389	795.414
	16.2725	796.233			16.2725	797.868			16.2725	799.504			16.2725	801.361
	16.3835	7632.99			16.3835	7634.62			16.3835	7636.26			16.3835	7638.12
	16.3575	7732.96			16.3575	7734.59			16.3575	7736.23			16.3575	7738.09
	16.4828	4132.91			16.4828	4134.54			16.4828	4136.18			16.4828	4138.03
	16.3201	4071.95			16.3201	4073.59			16.3201	4075.23			16.3201	4077.09
	16.5266	956.872			16.5266	958.507			16.5266	960.142			16.5266	962
	16.1835	5148.58			16.1835	5150.22			16.1835	5151.85			16.1835	5153.71
	16.2791	3064.29			16.2791	3065.93			16.2791	3067.56			16.2791	3069.42
	16.4588	6367.4			16.4588	6369.03			16.4588	6370.67			16.4588	6372.52
	16.6015	5900.94			16.6015	5902.57			16.6015	5904.21			16.6015	5906.07
	16.4421	3595.95			16.4421	3597.58			16.4421	3599.22			16.4421	3601.07
	16.5723	4246.66			16.5723	4248.3			16.5723	4249.93			16.5723	4251.79
	16.5244	7625.87			16.5244	7627.51			16.5244	7629.15			16.5244	7631
	16.2241	1010.24			16.2241	1011.87			16.2241	1013.51			16.2241	1015.37
	16.1453	2650.67			16.1453	2652.31			16.1453	2653.94			16.1453	2655.8
	16.1054	5625.24			16.1054	5626.87			16.1054	5628.51			16.1054	5630.37
	16.2436	2660.75			16.2436	2662.39			16.2436	2664.03			16.2436	2665.88
	16.4845	5036.53			16.4845	5038.17			16.4845	5039.8			16.4845	5041.66
	16.1385	1088.51			16.1385	1090.15			16.1385	1091.78			16.1385	1093.64
	16.5766	3015.82			16.5766	3017.45			16.5766	3019.09			16.5766	3020.95
	16.3488	845.64			16.3488	847.276			16.3488	848.913			16.3488	850.772
	16.3444	4374.93			16.3444	4376.56			16.3444	4378.2			16.3444	4380.06
	16.46	4196.19			16.46	4197.83			16.46	4199.46			16.46	4201.32
	16.6534	4334.4			16.6534	4336.03			16.6534	4337.67			16.6534	4339.53
	16.3857	1050.6			16.3857	1052.23			16.3857	1053.87			16.3857	1055.73
	16.6034	5134.5			16.6034	5136.14			16.6034	5137.78			16.6034	5139.63
	16.5197	1291.43			16.5197	1293.07			16.5197	1294.7			16.5197	1296.56
	16.2556	3992.01			16.2556	3993.64			16.2556	3995.28			16.2556	3997.14
	16.5183	8477.4			16.5183	8479.03			16.5183	8480.67			16.5183	8482.52
	16.2782	4505.43			16.2782	4507.06			16.2782	4508.7			16.2782	4510.56
	16.2253	861.535			16.2253	863.17			16.2253	864.806			16.2253	866.664
	16.4858	912.727			16.4858	914.362			16.4858	915.998			16.4858	917.855
	16.3316	3694.05			16.3316	3695.68			16.3316	3697.32			16.3316	3699.18
	16.5174	831.086			16.5174	832.722			16.5174	834.358			16.5174	836.217
	16.5895	7328.41			16.5895	7330.05			16.5895	7331.68			16.5895	7333.54
	16.6869	5668.84			16.6869	5670.48			16.6869	5672.11			16.6869	5673.97
	16.4314	5475.35			16.4314	5476.99			16.4314	5478.62			16.4314	5480.48
	16.539	1490.06			16.539	1491.69			16.539	1493.33			16.539	1495.19
	16.6221	5542.72			16.6221	5544.36			16.6221	5545.99			16.6221	5547.85
	16.3717	1072.58			16.3717	1074.22			16.3717	1075.85			16.3717	1077.71
	16.4451	4674.57			16.4451	4676.2			16.4451	4677.84			16.4451	4679.69
	16.3894	5049.14			16.3894	5050.77			16.3894	5052.41			16.3894	5054.26
	16.4247	847.804			16.4247	849.44			16.4247	851.076			16.4247	852.935
	16.473	5246.33			16.473	5247.97			16.473	5249.6			16.473	5251.46
	16.5089	2734.19			16.5089	2735.82			16.5089	2737.46			16.5089	2739.32
	16.2629	796.303			16.2629	797.939			16.2629	799.575			16.2629	801.434
	16.3592	4750.47			16.3592	4752.11			16.3592	4753.74			16.3592	4755.6
	16.5225	6714.39			16.5225	6716.02			16.5225	6717.66			16.5225	6719.52
	16.2675	1225.95			16.2675	1227.58			16.2675	1229.22			16.2675	1231.08
	16.6661	6035.64			16.6661	6037.28			16.6661	6038.91			16.6661	6040.77
	16.6467	4956.1			16.6467	4957.74			16.6467	4959.37			16.6467	4961.23
	16.5291	1032.83			16.5291	1034.47			16.5291	1036.1			16.5291	1037.96
	16.2375	5925.32			16.2375	5926.96			16.2375	5928.59			16.2375	5930.45
	16.5022	3917.87			16.5022	3919.51			16.5022	3921.14			16.5022	3923
	16.3151	1022.3			16.3151	1023.93			16.3151	1025.57			16.3151	1027.43
	16.3711	5951.88			16.3711	5953.51			16.3711	5955.15			16.3711	5957.01
	16.3915	4955.85			16.3915	4957.48			16.3915	4959.12			16.3915	4960.98
	16.3979	7431.54			16.3979	7433.18			16.3979	7434.82			16.3979	7436.67
	16.3598	2905.76			16.3598	2907.4			16.3598	2909.03			16.3598	2910.89
	16.5903	4933.84			16.5903	4935.47			16.5903	4937.11			16.5903	4938.97
	16.5272	5186.12			16.5272	5187.75			16.5272	5189.39			16.5272	5191.24
	16.6553	8685.67			16.6553	8687.3			16.6553	8688.94			16.6553	8690.8
	16.1694	3127.33			16.1694	3128.96			16.1694	3130.6			16.1694	3132.46
	16.4524	5437.18			16.4524	5438.82			16.4524	5440.46			16.4524	5442.31
	16.5342	6119.73			16.5342	6121.36			16.5342	6123			16.5342	6124.86
	16.358	809.494			16.358	811.129			16.358	812.765			16.358	814.623
	16.3405	3324.58			16.3405	3326.21			16.3405	3327.85			16.3405	3329.71
	16.4247	797.185			16.4247	798.821			16.4247	800.457			16.4247	802.315
	16.4213	1173.69			16.4213	1175.32			16.4213	1176.96			16.4213	1178.82
	16.2673	6188.05			16.2673	6189.69			16.2673	6191.32			16.2673	6193.18
	16.3888	906.964			16.3888	908.6			16.3888	910.235			16.3888	912.093
	16.3496	981.352			16.3496	982.988			16.3496	984.624			16.3496	986.482
	16.5281	7630.57			16.5281	7632.21			16.5281	7633.84			16.5281	7635.7
	16.3534	3754.03			16.3534	3755.67			16.3534	3757.3			16.3534	3759.16
	16.3016	5629.71			16.3016	5631.34			16.3016	5632.98			16.3016	5634.84
	16.5911	4729.96			16.5911	4731.6			16.5911	4733.24			16.5911	4735.09
	16.5017	922.601			16.5017	924.237			16.5017	925.873			16.5017	927.731
	16.5807	8582.92			16.5807	8584.56			16.5807	8586.19			16.5807	8588.05
	16.2619	1062.36			16.2619	1063.99			16.2619	1065.63			16.2619	1067.49
	16.4533	6342.01			16.4533	6343.65			16.4533	6345.28			16.4533	6347.14
	16.4181	6871.76			16.4181	6873.4			16.4181	6875.03			16.4181	6876.89
	16.6256	6154.17			16.6256	6155.8			16.6256	6157.44			16.6256	6159.3
	16.446	4328.27			16.446	4329.91			16.446	4331.54			16.446	4333.4
	16.4953	6436.71			16.4953	6438.34			16.4953	6439.98			16.4953	6441.84
	16.4591	4262.43			16.4591	4264.07			16.4591	4265.71			16.4591	4267.56
	16.5605	4944.43			16.5605	4946.07			16.5605	4947.7			16.5605	4949.56
	16.1731	901.73			16.1731	903.366			16.1731	905.002			16.1731	906.86
	16.5617	4562.35			16.5617	4563.99			16.5617	4565.62			16.5617	4567.48
	16.5147	6000.33			16.5147	6001.96			16.5147	6003.6			16.5147	6005.46
	16.6948	4273.75			16.6948	4275.39			16.6948	4277.02			16.6948	4278.88
	16.4489	5139.23			16.4489	5140.87			16.4489	5142.51			16.4489	5144.36
	16.7003	851.968			16.7003	853.604			16.7003	855.24			16.7003	857.098
	16.6227	1484.5			16.6227	1486.13			16.6227	1487.77			16.6227	1489.63
	16.3297	939.969			16.3297	941.605			16.3297	943.24			16.3297	945.098
	16.3815	832.187			16.3815	833.822			16.3815	835.458			16.3815	837.316
	16.5387	4812.84			16.5387	4814.48			16.5387	4816.12			16.5387	4817.97
	16.3227	1283.63			16.3227	1285.26			16.3227	1286.9			16.3227	1288.76
	16.4657	795.033			16.4657	796.669			16.4657	798.305			16.4657	800.164
	16.3725	1079.09			16.3725	1080.73			16.3725	1082.37			16.3725	1084.22
	16.7043	6548.87			16.7043	6550.51			16.7043	6552.14			16.7043	6554
	16.6173	3508.17			16.6173	3509.8			16.6173	3511.44			16.6173	3513.3
	16.127	872.487			16.127	874.123			16.127	875.758			16.127	877.616
	16.4076	989.015			16.4076	990.651			16.4076	992.287			16.4076	994.146
	16.5902	896.282			16.5902	897.918			16.5902	899.553			16.5902	901.412
	16.3973	803.666			16.3973	805.302			16.3973	806.938			16.3973	808.796
	16.5209	2609.85			16.5209	2611.48			16.5209	2613.12			16.5209	2614.98
	16.6411	4820.98			16.6411	4822.61			16.6411	4824.25			16.6411	4826.11
	16.583	4679.42			16.583	4681.06			16.583	4682.69			16.583	4684.55
	16.3548	3266.91			16.3548	3268.54			16.3548	3270.18			16.3548	3272.04
	16.1747	3487.66			16.1747	3489.3			16.1747	3490.93			16.1747	3492.79
	16.4396	4601.26			16.4396	4602.9			16.4396	4604.53			16.4396	4606.39
	16.5271	5101			16.5271	5102.64			16.5271	5104.27			16.5271	5106.13
	16.3938	5015.01			16.3938	5016.65			16.3938	5018.28			16.3938	5020.14
	16.3313	3870.06			16.3313	3871.69			16.3313	3873.33			16.3313	3875.19
	16.6207	8976.19			16.6207	8977.82			16.6207	8979.46			16.6207	8981.31
	16.6028	4758.26			16.6028	4759.9			16.6028	4761.53			16.6028	4763.39
	16.5121	5344.35			16.5121	5345.98			16.5121	5347.62			16.5121	5349.48
	16.5119	6853.07			16.5119	6854.71			16.5119	6856.34			16.5119	6858.2
	16.6298	5002.55			16.6298	5004.19			16.6298	5005.82			16.6298	5007.68
	16.3725	830.704			16.3725	832.339			16.3725	833.974			16.3725	835.832
	16.418	7846.42			16.418	7848.05			16.418	7849.69			16.418	7851.54
	16.5474	5212.88			16.5474	5214.52			16.5474	5216.15			16.5474	5218.01
	16.2697	956.253			16.2697	957.889			16.2697	959.526			16.2697	961.384
	16.3046	1196.19			16.3046	1197.83			16.3046	1199.46			16.3046	1201.32
	16.2862	3476.85			16.2862	3478.48			16.2862	3480.12			16.2862	3481.98
	16.5344	3823.83			16.5344	3825.47			16.5344	3827.1			16.5344	3828.96
	16.4929	6601.32			16.4929	6602.96			16.4929	6604.6			16.4929	6606.46
	16.424	2840.85			16.424	2842.48			16.424	2844.12			16.424	2845.97
	16.2729	3716.12			16.2729	3717.75			16.2729	3719.39			16.2729	3721.25
	16.424	4326.02			16.424	4327.65			16.424	4329.29			16.424	4331.14
	16.5013	4235.05			16.5013	4236.68			16.5013	4238.32			16.5013	4240.18
	16.4495	1174.11			16.4495	1175.74			16.4495	1177.38			16.4495	1179.23
	16.1845	897.787			16.1845	899.422			16.1845	901.058			16.1845	902.915
	16.5309	3767.79			16.5309	3769.43			16.5309	3771.07			16.5309	3772.93
	16.2412	797.067			16.2412	798.703			16.2412	800.339			16.2412	802.197
	16.1976	820.745			16.1976	822.381			16.1976	824.017			16.1976	825.875
	16.1186	2603.28			16.1186	2604.92			16.1186	2606.56			16.1186	2608.41
	16.3807	788.186			16.3807	789.822			16.3807	791.458			16.3807	793.316
	16.3441	1048.41			16.3441	1050.05			16.3441	1051.69			16.3441	1053.54
	16.479	1101.25			16.479	1102.88			16.479	1104.52			16.479	1106.38
	16.3376	2782.6			16.3376	2784.24			16.3376	2785.88			16.3376	2787.73
	16.341	1038.65			16.341	1040.28			16.341	1041.92			16.341	1043.78
	16.1058	1240.64			16.1058	1242.28			16.1058	1243.91			16.1058	1245.77
	16.5352	6214.41			16.5352	6216.04			16.5352	6217.68			16.5352	6219.54
	16.6661	6046.39			16.6661	6048.03			16.6661	6049.66			16.6661	6051.52
	16.4345	5400.42			16.4345	5402.05			16.4345	5403.69			16.4345	5405.55
	16.4158	4823.94			16.4158	4825.58			16.4158	4827.21			16.4158	4829.07
	16.3334	7587.49			16.3334	7589.13			16.3334	7590.76			16.3334	7592.62
	16.4104	1096.1			16.4104	1097.73			16.4104	1099.37			16.4104	1101.23
	16.6184	1195.07			16.6184	1196.71			16.6184	1198.35			16.6184	1200.2
	16.447	4660.37			16.447	4662.01			16.447	4663.64			16.447	4665.5
	16.3651	2627.8			16.3651	2629.43			16.3651	2631.07			16.3651	2632.93
	16.5504	5475.08			16.5504	5476.72			16.5504	5478.36			16.5504	5480.21
	16.2308	7682.47			16.2308	7684.11			16.2308	7685.74			16.2308	7687.6
	16.5551	5611.31			16.5551	5612.95			16.5551	5614.59			16.5551	5616.44
	16.6811	4583.37			16.6811	4585.01			16.6811	4586.65			16.6811	4588.5
	16.5977	3007.81			16.5977	3009.45			16.5977	3011.09			16.5977	3012.94
	16.4691	8120.09			16.4691	8121.72			16.4691	8123.36			16.4691	8125.21
	16.5661	5107.4			16.5661	5109.04			16.5661	5110.67			16.5661	5112.53
	16.4529	6916.35			16.4529	6917.99			16.4529	6919.63			16.4529	6921.48
	16.6457	4945.67			16.6457	4947.31			16.6457	4948.94			16.6457	4950.8
	16.5862	4492.23			16.5862	4493.87			16.5862	4495.5			16.5862	4497.36
	16.2795	910.838			16.2795	912.473			16.2795	914.108			16.2795	915.966
	16.2531	5642.26			16.2531	5643.9			16.2531	5645.53			16.2531	5647.39
	16.4487	919.813			16.4487	921.448			16.4487	923.084			16.4487	924.942
	16.3698	2802.77			16.3698	2804.4			16.3698	2806.04			16.3698	2807.89
	16.4346	3683			16.4346	3684.63			16.4346	3686.27			16.4346	3688.13
	16.3765	882.507			16.3765	884.143			16.3765	885.778			16.3765	887.636
	16.4727	1414.71			16.4727	1416.35			16.4727	1417.98			16.4727	1419.84
	16.5624	5853.39			16.5624	5855.03			16.5624	5856.66			16.5624	5858.52
	16.3941	836.184			16.3941	837.82			16.3941	839.455			16.3941	841.313
	16.6128	820.073			16.6128	821.709			16.6128	823.345			16.6128	825.203
	16.2587	908.79			16.2587	910.425			16.2587	912.061			16.2587	913.92
	16.533	5625.55			16.533	5627.19			16.533	5628.82			16.533	5630.68
	16.3082	3306.89			16.3082	3308.52			16.3082	3310.16			16.3082	3312.02
	15.9731	884.328			15.9731	885.964			15.9731	887.599			15.9731	889.457
	16.1812	897.12			16.1812	898.756			16.1812	900.392			16.1812	902.25
	16.4976	6609.17			16.4976	6610.8			16.4976	6612.44			16.4976	6614.3
	16.3707	1232.13			16.3707	1233.77			16.3707	1235.4			16.3707	1237.26
	16.1585	1042.82			16.1585	1044.45			16.1585	1046.09			16.1585	1047.95
	16.2533	3605.39			16.2533	3607.03			16.2533	3608.66			16.2533	3610.52
	16.662	5919.51			16.662	5921.15			16.662	5922.78			16.662	5924.64
	16.3819	2817.02			16.3819	2818.66			16.3819	2820.29			16.3819	2822.15
	16.2979	960.887			16.2979	962.523			16.2979	964.159			16.2979	966.018
	16.5988	3590.2			16.5988	3591.83			16.5988	3593.47			16.5988	3595.33
	16.5167	6970.57			16.5167	6972.2			16.5167	6973.84			16.5167	6975.7
	16.2203	4239.24			16.2203	4240.88			16.2203	4242.51			16.2203	4244.37
	16.7614	5731.54			16.7614	5733.18			16.7614	5734.82			16.7614	5736.67
	16.4525	4521.1			16.4525	4522.73			16.4525	4524.37			16.4525	4526.23
	16.5399	5437.5			16.5399	5439.13			16.5399	5440.77			16.5399	5442.63
	16.6642	4811.04			16.6642	4812.68			16.6642	4814.31			16.6642	4816.17
	16.399	7603.33			16.399	7604.97			16.399	7606.6			16.399	7608.46
	16.3553	964.608			16.3553	966.244			16.3553	967.88			16.3553	969.738
	16.517	5153.86			16.517	5155.5			16.517	5157.13			16.517	5158.99
	16.0414	879.491			16.0414	881.127			16.0414	882.763			16.0414	884.621
	16.4786	4038.42			16.4786	4040.06			16.4786	4041.69			16.4786	4043.55
	16.37	894.269			16.37	895.904			16.37	897.54			16.37	899.399
	16.3802	4607.04			16.3802	4608.67			16.3802	4610.31			16.3802	4612.17
	16.4958	4829.78			16.4958	4831.41			16.4958	4833.05			16.4958	4834.91
	16.4667	8523.93			16.4667	8525.56			16.4667	8527.2			16.4667	8529.06
	16.4688	6471.68			16.4688	6473.32			16.4688	6474.95			16.4688	6476.81
	16.2183	797.898			16.2183	799.535			16.2183	801.171			16.2183	803.029
	16.2524	996.505			16.2524	998.14			16.2524	999.776			16.2524	1001.63
	16.6486	5291.75			16.6486	5293.38			16.6486	5295.02			16.6486	5296.88
	16.5503	8696.09			16.5503	8697.72			16.5503	8699.36			16.5503	8701.22
	16.2704	6357.09			16.2704	6358.73			16.2704	6360.36			16.2704	6362.22
	16.4684	1198.3			16.4684	1199.94			16.4684	1201.58			16.4684	1203.43
	16.8028	4600.99			16.8028	4602.62			16.8028	4604.26			16.8028	4606.12
	16.1722	5616.04			16.1722	5617.67			16.1722	5619.31			16.1722	5621.17
	16.4272	4777.21			16.4272	4778.84			16.4272	4780.48			16.4272	4782.34
	16.3501	3729.8			16.3501	3731.44			16.3501	3733.07			16.3501	3734.93
	16.4808	6409.41			16.4808	6411.05			16.4808	6412.68			16.4808	6414.54
	16.5127	3756.19			16.5127	3757.82			16.5127	3759.46			16.5127	3761.32
	16.3686	5305.07			16.3686	5306.7			16.3686	5308.34			16.3686	5310.2
	16.2189	7117.32			16.2189	7118.96			16.2189	7120.59			16.2189	7122.45
	16.1764	782.041			16.1764	783.677			16.1764	785.313			16.1764	787.171
	16.3529	4910.63			16.3529	4912.27			16.3529	4913.9			16.3529	4915.76
	16.4526	4852.69			16.4526	4854.33			16.4526	4855.96			16.4526	4857.82
	16.7683	10478.4			16.7683	10480.1			16.7683	10481.7			16.7683	10483.6
	16.0238	790.366			16.0238	792.002			16.0238	793.638			16.0238	795.496
	16.5732	4561.69			16.5732	4563.33			16.5732	4564.96			16.5732	4566.82
	16.3765	3457.78			16.3765	3459.42			16.3765	3461.05			16.3765	3462.91
	16.2936	4831.81			16.2936	4833.45			16.2936	4835.08			16.2936	4836.94
	16.6291	1210.29			16.6291	1211.93			16.6291	1213.56			16.6291	1215.42
	16.628	4647.48			16.628	4649.11			16.628	4650.75			16.628	4652.6
	16.651	5435.25			16.651	5436.88			16.651	5438.52			16.651	5440.38
	16.2192	796.352			16.2192	797.988			16.2192	799.624			16.2192	801.482
	16.2879	2703.85			16.2879	2705.48			16.2879	2707.12			16.2879	2708.97
	16.5531	7255.49			16.5531	7257.12			16.5531	7258.76			16.5531	7260.62
	16.465	2591.23			16.465	2592.86			16.465	2594.5			16.465	2596.36
	16.3748	5766.64			16.3748	5768.27			16.3748	5769.91			16.3748	5771.77
	16.4937	5812.96			16.4937	5814.6			16.4937	5816.24			16.4937	5818.09
	16.4427	2529.95			16.4427	2531.59			16.4427	2533.22			16.4427	2535.08
	16.4366	1216.81			16.4366	1218.44			16.4366	1220.08			16.4366	1221.94
	16.6792	4311.82			16.6792	4313.45			16.6792	4315.09			16.6792	4316.95
	16.3466	4536.32			16.3466	4537.96			16.3466	4539.59			16.3466	4541.45
	16.4448	3498.76			16.4448	3500.4			16.4448	3502.03			16.4448	3503.89
	16.586	3928.29			16.586	3929.92			16.586	3931.56			16.586	3933.42
	16.4207	4455.52			16.4207	4457.16			16.4207	4458.79			16.4207	4460.65
	16.4388	3951.96			16.4388	3953.59			16.4388	3955.23			16.4388	3957.09
	16.47	6777.24			16.47	6778.88			16.47	6780.51			16.47	6782.37
	16.4386	2631.06			16.4386	2632.69			16.4386	2634.33			16.4386	2636.19
	16.443	6634.19			16.443	6635.82			16.443	6637.46			16.443	6639.32
	16.5769	7142.68			16.5769	7144.32			16.5769	7145.96			16.5769	7147.81
	16.2966	3724.29			16.2966	3725.92			16.2966	3727.56			16.2966	3729.42
	16.3168	1253.49			16.3168	1255.12			16.3168	1256.76			16.3168	1258.62
	16.5205	4935.37			16.5205	4937			16.5205	4938.64			16.5205	4940.5
	16.2343	3566.78			16.2343	3568.41			16.2343	3570.05			16.2343	3571.91
	16.3977	7962.6			16.3977	7964.24			16.3977	7965.88			16.3977	7967.73
	16.4514	3930.8			16.4514	3932.43			16.4514	3934.07			16.4514	3935.93
	16.318	5411.57			16.318	5413.21			16.318	5414.84			16.318	5416.7
	16.4795	876.735			16.4795	878.371			16.4795	880.006			16.4795	881.864
	16.5903	7749.66			16.5903	7751.29			16.5903	7752.93			16.5903	7754.79
	16.4652	5042.75			16.4652	5044.39			16.4652	5046.03			16.4652	5047.88
	16.454	948.338			16.454	949.974			16.454	951.61			16.454	953.469
	16.6258	7250.63			16.6258	7252.27			16.6258	7253.9			16.6258	7255.76
	16.1919	3460.2			16.1919	3461.84			16.1919	3463.47			16.1919	3465.33
	16.5213	6908.45			16.5213	6910.09			16.5213	6911.73			16.5213	6913.58
	16.572	6986.08			16.572	6987.72			16.572	6989.35			16.572	6991.21
	16.2144	2693.3			16.2144	2694.94			16.2144	2696.57			16.2144	2698.43
	16.401	4396.66			16.401	4398.29			16.401	4399.93			16.401	4401.79
	16.2648	979.25			16.2648	980.886			16.2648	982.522			16.2648	984.38
	16.5151	1305.06			16.5151	1306.7			16.5151	1308.33			16.5151	1310.19
	16.3481	5678.11			16.3481	5679.74			16.3481	5681.38			16.3481	5683.24
	16.503	6039.16			16.503	6040.8			16.503	6042.43			16.503	6044.29
	16.3622	5147.21			16.3622	5148.85			16.3622	5150.49			16.3622	5152.34
	16.5366	5283.54			16.5366	5285.17			16.5366	5286.81			16.5366	5288.67
	16.4811	6522.11			16.4811	6523.75			16.4811	6525.38			16.4811	6527.24
	16.4041	5250.02			16.4041	5251.66			16.4041	5253.3			16.4041	5255.15
	16.6996	5172.27			16.6996	5173.9			16.6996	5175.54			16.6996	5177.4
	16.4588	1168.23			16.4588	1169.87			16.4588	1171.5			16.4588	1173.36
	16.3819	876.82			16.3819	878.456			16.3819	880.092			16.3819	881.95
	16.3781	3299.96			16.3781	3301.59			16.3781	3303.23			16.3781	3305.09
	16.3072	2509.38			16.3072	2511.01			16.3072	2512.65			16.3072	2514.51
	16.1305	3111.98			16.1305	3113.62			16.1305	3115.25			16.1305	3117.11
	16.1951	5268.93			16.1951	5270.57			16.1951	5272.2			16.1951	5274.06
	16.4027	4560.98			16.4027	4562.61			16.4027	4564.25			16.4027	4566.11
	16.5473	1308.27			16.5473	1309.91			16.5473	1311.54			16.5473	1313.4
	16.3839	2367.4			16.3839	2369.04			16.3839	2370.68			16.3839	2372.53
	16.3466	964.757			16.3466	966.393			16.3466	968.029			16.3466	969.888
	16.5154	890.244			16.5154	891.88			16.5154	893.517			16.5154	895.375
	16.6759	8661.07			16.6759	8662.71			16.6759	8664.34			16.6759	8666.2
	16.3776	2621.07			16.3776	2622.71			16.3776	2624.34			16.3776	2626.2
	16.4697	1001.34			16.4697	1002.98			16.4697	1004.61			16.4697	1006.47
	16.633	6087.73			16.633	6089.37			16.633	6091			16.633	6092.86
	16.3343	7102.98			16.3343	7104.62			16.3343	7106.26			16.3343	7108.11
	16.1215	999.929			16.1215	1001.56			16.1215	1003.2			16.1215	1005.06
	15.9761	5058.66			15.9761	5060.3			15.9761	5061.93			15.9761	5063.79
	16.2583	834.323			16.2583	835.959			16.2583	837.595			16.2583	839.453
	16.4688	3846.4			16.4688	3848.04			16.4688	3849.67			16.4688	3851.53
	16.703	3306.55			16.703	3308.19			16.703	3309.82			16.703	3311.68
	16.2125	983.542			16.2125	985.178			16.2125	986.814			16.2125	988.672
	16.6138	3397.19			16.6138	3398.82			16.6138	3400.46			16.6138	3402.32
	16.5383	5324.01			16.5383	5325.65			16.5383	5327.29			16.5383	5329.14
	16.5884	4070.22			16.5884	4071.86			16.5884	4073.49			16.5884	4075.35
	16.6597	5708.25			16.6597	5709.88			16.6597	5711.52			16.6597	5713.38
	16.4788	835.779			16.4788	837.415			16.4788	839.05			16.4788	840.909
	16.3792	786.438			16.3792	788.074			16.3792	789.709			16.3792	791.567
	16.433	1278.2			16.433	1279.84			16.433	1281.47			16.433	1283.33
	16.1152	3869.27			16.1152	3870.9			16.1152	3872.54			16.1152	3874.4
	16.7274	4790.92			16.7274	4792.56			16.7274	4794.19			16.7274	4796.05
	16.4942	2653.77			16.4942	2655.4			16.4942	2657.04			16.4942	2658.9
	16.3764	5917.99			16.3764	5919.63			16.3764	5921.26			16.3764	5923.12
	16.2645	1005.36			16.2645	1007			16.2645	1008.63			16.2645	1010.49
	16.4255	820.035			16.4255	821.671			16.4255	823.307			16.4255	825.165
	16.2052	5827.61			16.2052	5829.24			16.2052	5830.88			16.2052	5832.74
	16.2576	3691.59			16.2576	3693.23			16.2576	3694.86			16.2576	3696.72
	16.6167	1102.07			16.6167	1103.71			16.6167	1105.35			16.6167	1107.2
	16.5258	958.706			16.5258	960.342			16.5258	961.978			16.5258	963.836
	16.5237	1034.77			16.5237	1036.4			16.5237	1038.04			16.5237	1039.9
	16.3684	784.175			16.3684	785.811			16.3684	787.447			16.3684	789.305
	16.6497	8693.66			16.6497	8695.29			16.6497	8696.93			16.6497	8698.79
	16.0841	825.702			16.0841	827.338			16.0841	828.974			16.0841	830.832
	16.3503	4506.62			16.3503	4508.25			16.3503	4509.89			16.3503	4511.75
	16.3924	900.297			16.3924	901.933			16.3924	903.569			16.3924	905.427
	16.5795	7452.45			16.5795	7454.09			16.5795	7455.73			16.5795	7457.58
	16.4799	1043.39			16.4799	1045.03			16.4799	1046.66			16.4799	1048.52
	16.508	1030.66			16.508	1032.3			16.508	1033.93			16.508	1035.79
	16.0072	1047.41			16.0072	1049.05			16.0072	1050.68			16.0072	1052.54
	16.0755	1133.4			16.0755	1135.04			16.0755	1136.67			16.0755	1138.53
	16.3449	6209.56			16.3449	6211.2			16.3449	6212.83			16.3449	6214.69
	16.2633	3332.88			16.2633	3334.51			16.2633	3336.15			16.2633	3338.01
	16.2136	871.238			16.2136	872.874			16.2136	874.509			16.2136	876.367
	16.3277	2361.43			16.3277	2363.07			16.3277	2364.7			16.3277	2366.56
	16.3976	4604.54			16.3976	4606.18			16.3976	4607.81			16.3976	4609.67
	16.5949	4367.58			16.5949	4369.22			16.5949	4370.85			16.5949	4372.71
	16.553	4462.1			16.553	4463.74			16.553	4465.37			16.553	4467.23
	16.2767	799.728			16.2767	801.364			16.2767	803			16.2767	804.858
	16.3916	5728.52			16.3916	5730.15			16.3916	5731.79			16.3916	5733.65
	16.3252	844.672			16.3252	846.308			16.3252	847.944			16.3252	849.803
	16.5808	6042.53			16.5808	6044.17			16.5808	6045.8			16.5808	6047.66
	16.4216	7869.1			16.4216	7870.74			16.4216	7872.37			16.4216	7874.23
	16.3923	2449.9			16.3923	2451.53			16.3923	2453.17			16.3923	2455.03
	16.3605	5555.43			16.3605	5557.07			16.3605	5558.7			16.3605	5560.56
	16.4328	4994.18			16.4328	4995.82			16.4328	4997.46			16.4328	4999.31
	16.422	835.737			16.422	837.373			16.422	839.009			16.422	840.867
	16.1439	4486.32			16.1439	4487.96			16.1439	4489.6			16.1439	4491.45
	16.4393	882.734			16.4393	884.37			16.4393	886.005			16.4393	887.863
	16.7906	10989			16.7906	10990.7			16.7906	10992.3			16.7906	10994.2
	16.4757	902.852			16.4757	904.488			16.4757	906.124			16.4757	907.982
	16.606	5867.48			16.606	5869.12			16.606	5870.75			16.606	5872.61
	16.5922	6425.26			16.5922	6426.9			16.5922	6428.53			16.5922	6430.39
	16.2195	897.314			16.2195	898.949			16.2195	900.585			16.2195	902.442
	16.2756	920.049			16.2756	921.684			16.2756	923.32			16.2756	925.177
	16.5791	850.092			16.5791	851.728			16.5791	853.363			16.5791	855.222
	16.322	3305.83			16.322	3307.47			16.322	3309.1			16.322	3310.96
	16.3125	4604.62			16.3125	4606.25			16.3125	4607.89			16.3125	4609.75
	16.4706	2873.1			16.4706	2874.73			16.4706	2876.37			16.4706	2878.23
	16.2584	3822.21			16.2584	3823.84			16.2584	3825.48			16.2584	3827.34
	16.5632	4863.27			16.5632	4864.91			16.5632	4866.55			16.5632	4868.41
	16.356	2463.57			16.356	2465.2			16.356	2466.84			16.356	2468.69
	16.6398	5418.45			16.6398	5420.09			16.6398	5421.72			16.6398	5423.58
	16.3779	5558.27			16.3779	5559.91			16.3779	5561.54			16.3779	5563.4
	16.4572	4359.63			16.4572	4361.27			16.4572	4362.9			16.4572	4364.76
	16.0303	3437.6			16.0303	3439.23			16.0303	3440.87			16.0303	3442.73
	16.4713	812.011			16.4713	813.647			16.4713	815.283			16.4713	817.141
	16.6058	7786.47			16.6058	7788.11			16.6058	7789.75			16.6058	7791.6
	16.3469	918.633			16.3469	920.269			16.3469	921.905			16.3469	923.763
	16.5396	3883.15			16.5396	3884.79			16.5396	3886.43			16.5396	3888.28
	16.675	4987.08			16.675	4988.72			16.675	4990.35			16.675	4992.21
	16.3966	5728.91			16.3966	5730.54			16.3966	5732.18			16.3966	5734.04
	16.3344	1167.14			16.3344	1168.78			16.3344	1170.41			16.3344	1172.27
	16.7328	5926.62			16.7328	5928.25			16.7328	5929.89			16.7328	5931.75
	16.3677	7272.55			16.3677	7274.19			16.3677	7275.82			16.3677	7277.68
	16.4668	5567.75			16.4668	5569.39			16.4668	5571.02			16.4668	5572.88
	16.6791	5632.29			16.6791	5633.93			16.6791	5635.56			16.6791	5637.42
	16.677	7461.85			16.677	7463.49			16.677	7465.13			16.677	7466.98
	16.5724	1122.79			16.5724	1124.43			16.5724	1126.07			16.5724	1127.92
	16.274	873.599			16.274	875.234			16.274	876.87			16.274	878.729
	16.3373	3529.89			16.3373	3531.53			16.3373	3533.16			16.3373	3535.02
	16.519	3893.62			16.519	3895.25			16.519	3896.89			16.519	3898.75
	16.6331	8429.46			16.6331	8431.1			16.6331	8432.73			16.6331	8434.59
	16.5024	799.722			16.5024	801.358			16.5024	802.994			16.5024	804.852
	16.2372	4844.05			16.2372	4845.68			16.2372	4847.32			16.2372	4849.18
	16.4583	5275.17			16.4583	5276.81			16.4583	5278.44			16.4583	5280.3
	16.5068	5143.24			16.5068	5144.88			16.5068	5146.51			16.5068	5148.37
	16.4776	6180.63			16.4776	6182.26			16.4776	6183.9			16.4776	6185.76
	16.4407	4584.95			16.4407	4586.59			16.4407	4588.23			16.4407	4590.08
	16.4435	2580.12			16.4435	2581.76			16.4435	2583.39			16.4435	2585.25
	16.5098	2945.41			16.5098	2947.05			16.5098	2948.69			16.5098	2950.54
	16.3454	965.535			16.3454	967.171			16.3454	968.807			16.3454	970.665
	16.5076	7595.67			16.5076	7597.31			16.5076	7598.94			16.5076	7600.8
	16.3917	5212.85			16.3917	5214.48			16.3917	5216.12			16.3917	5217.97
	16.4511	808.464			16.4511	810.099			16.4511	811.735			16.4511	813.594
	16.3775	983.557			16.3775	985.192			16.3775	986.828			16.3775	988.687
	16.3818	2779.2			16.3818	2780.84			16.3818	2782.48			16.3818	2784.33
	16.5553	968.035			16.5553	969.67			16.5553	971.306			16.5553	973.164
	16.3479	3677.53			16.3479	3679.16			16.3479	3680.8			16.3479	3682.66
	16.0867	952.807			16.0867	954.443			16.0867	956.079			16.0867	957.937
	16.187	6462.89			16.187	6464.53			16.187	6466.17			16.187	6468.02
	16.4584	990.533			16.4584	992.168			16.4584	993.803			16.4584	995.661
	16.2149	4220.77			16.2149	4222.41			16.2149	4224.04			16.2149	4225.9
	16.2182	951.772			16.2182	953.408			16.2182	955.043			16.2182	956.901
	16.2729	4135.38			16.2729	4137.02			16.2729	4138.65			16.2729	4140.51
	16.7212	5393.29			16.7212	5394.92			16.7212	5396.56			16.7212	5398.42
	16.5889	5744.38			16.5889	5746.01			16.5889	5747.65			16.5889	5749.51
	16.2079	2685.86			16.2079	2687.49			16.2079	2689.13			16.2079	2690.99
	16.3783	810.897			16.3783	812.533			16.3783	814.169			16.3783	816.027
	16.397	7181.92			16.397	7183.55			16.397	7185.19			16.397	7187.05
	16.2444	3200.47			16.2444	3202.11			16.2444	3203.75			16.2444	3205.6
	16.462	4061.03			16.462	4062.67			16.462	4064.3			16.462	4066.16
	16.4924	989.449			16.4924	991.085			16.4924	992.721			16.4924	994.579
	16.3235	5351.64			16.3235	5353.28			16.3235	5354.92			16.3235	5356.77
	16.2769	3450.14			16.2769	3451.77			16.2769	3453.41			16.2769	3455.27
	16.463	5068.21			16.463	5069.84			16.463	5071.48			16.463	5073.34
	16.6558	8467.02			16.6558	8468.66			16.6558	8470.29			16.6558	8472.15
	16.3669	5135.72			16.3669	5137.36			16.3669	5138.99			16.3669	5140.85
	16.4748	4119.23			16.4748	4120.86			16.4748	4122.5			16.4748	4124.36
	16.6243	7549.3			16.6243	7550.93			16.6243	7552.57			16.6243	7554.43
	16.4905	795.4			16.4905	797.036			16.4905	798.671			16.4905	800.529
	16.4025	3911.01			16.4025	3912.65			16.4025	3914.28			16.4025	3916.14
	16.5956	6111.22			16.5956	6112.85			16.5956	6114.49			16.5956	6116.35
	16.3731	5182.96			16.3731	5184.59			16.3731	5186.23			16.3731	5188.09
	16.2075	825.757			16.2075	827.393			16.2075	829.029			16.2075	830.888
	16.678	5107.76			16.678	5109.39			16.678	5111.03			16.678	5112.89
	16.2302	4228.41			16.2302	4230.04			16.2302	4231.68			16.2302	4233.54
	16.0574	873.994			16.0574	875.63			16.0574	877.266			16.0574	879.124
	16.3978	6413.74			16.3978	6415.38			16.3978	6417.01			16.3978	6418.87
	16.2845	3856.17			16.2845	3857.81			16.2845	3859.44			16.2845	3861.3
	16.3858	5965.95			16.3858	5967.59			16.3858	5969.22			16.3858	5971.08
	16.5865	4421.78			16.5865	4423.41			16.5865	4425.05			16.5865	4426.91
	16.35	4790.83			16.35	4792.47			16.35	4794.1			16.35	4795.96
	16.4067	6784.79			16.4067	6786.43			16.4067	6788.07			16.4067	6789.93
	16.2807	4879.69			16.2807	4881.32			16.2807	4882.96			16.2807	4884.82
	16.5115	4078.79			16.5115	4080.42			16.5115	4082.06			16.5115	4083.92
	16.6546	5187.01			16.6546	5188.65			16.6546	5190.28			16.6546	5192.14
	16.7151	5844.1			16.7151	5845.74			16.7151	5847.38			16.7151	5849.23
	16.2467	3397.02			16.2467	3398.66			16.2467	3400.29			16.2467	3402.15
	16.3768	3760.55			16.3768	3762.19			16.3768	3763.83			16.3768	3765.68
	16.7717	10616.8			16.7717	10618.4			16.7717	10620.1			16.7717	10621.9
	16.49	4696.83			16.49	4698.46			16.49	4700.1			16.49	4701.96
	16.5358	3639.03			16.5358	3640.67			16.5358	3642.3			16.5358	3644.16
	16.5319	4960.42			16.5319	4962.06			16.5319	4963.7			16.5319	4965.55
	16.4623	6917.31			16.4623	6918.95			16.4623	6920.59			16.4623	6922.44
	16.5143	4245.64			16.5143	4247.27			16.5143	4248.91			16.5143	4250.77
	16.5598	3161.51			16.5598	3163.15			16.5598	3164.78			16.5598	3166.64
	16.3104	4042.37			16.3104	4044.01			16.3104	4045.64			16.3104	4047.5
	16.397	1168.14			16.397	1169.78			16.397	1171.41			16.397	1173.27
	16.3916	4972.82			16.3916	4974.45			16.3916	4976.09			16.3916	4977.95
	16.3997	3509.88			16.3997	3511.51			16.3997	3513.15			16.3997	3515.01
	16.5804	1572.86			16.5804	1574.49			16.5804	1576.13			16.5804	1577.98
	16.4313	7830.73			16.4313	7832.36			16.4313	7834			16.4313	7835.86
	16.3854	5764.37			16.3854	5766			16.3854	5767.64			16.3854	5769.5
	16.5817	4701.54			16.5817	4703.17			16.5817	4704.81			16.5817	4706.67
	16.4082	3887.13			16.4082	3888.76			16.4082	3890.4			16.4082	3892.26
	16.4342	2977.49			16.4342	2979.12			16.4342	2980.76			16.4342	2982.62
	16.2918	923.12			16.2918	924.756			16.2918	926.392			16.2918	928.25
	16.6798	6312.07			16.6798	6313.71			16.6798	6315.34			16.6798	6317.2
	16.5431	5262.4			16.5431	5264.03			16.5431	5265.67			16.5431	5267.53
	16.4441	1066.15			16.4441	1067.79			16.4441	1069.43			16.4441	1071.29
	16.3761	5666.53			16.3761	5668.17			16.3761	5669.8			16.3761	5671.66
	16.405	991.174			16.405	992.81			16.405	994.446			16.405	996.304
	16.3549	1090.15			16.3549	1091.78			16.3549	1093.42			16.3549	1095.28
	16.4967	8250.15			16.4967	8251.79			16.4967	8253.42			16.4967	8255.28
	16.4634	836.861			16.4634	838.496			16.4634	840.132			16.4634	841.99
	16.4028	4552.26			16.4028	4553.9			16.4028	4555.54			16.4028	4557.39
	16.2589	5908.14			16.2589	5909.77			16.2589	5911.41			16.2589	5913.27
	16.4619	2814.05			16.4619	2815.68			16.4619	2817.32			16.4619	2819.18
	16.2338	861.647			16.2338	863.283			16.2338	864.919			16.2338	866.777
	16.6532	5553.1			16.6532	5554.73			16.6532	5556.37			16.6532	5558.23
	16.5771	5848.3			16.5771	5849.93			16.5771	5851.57			16.5771	5853.43
	16.3763	923.197			16.3763	924.833			16.3763	926.468			16.3763	928.326
	16.4408	4773.51			16.4408	4775.15			16.4408	4776.78			16.4408	4778.64
	16.5871	7297.3			16.5871	7298.94			16.5871	7300.57			16.5871	7302.43
	16.4847	5191.18			16.4847	5192.82			16.4847	5194.45			16.4847	5196.31
	16.5387	5664.23			16.5387	5665.87			16.5387	5667.51			16.5387	5669.37
	16.4954	1292.67			16.4954	1294.3			16.4954	1295.94			16.4954	1297.79
	16.6808	847.981			16.6808	849.617			16.6808	851.253			16.6808	853.112
	16.3585	7720.5			16.3585	7722.14			16.3585	7723.77			16.3585	7725.63
	15.7617	1093.34			15.7617	1094.98			15.7617	1096.61			15.7617	1098.47
	16.3768	823.257			16.3768	824.892			16.3768	826.528			16.3768	828.386
	16.2374	1163.97			16.2374	1165.61			16.2374	1167.24			16.2374	1169.1
	16.478	8184.37			16.478	8186			16.478	8187.64			16.478	8189.5
	16.19	886.998			16.19	888.634			16.19	890.27			16.19	892.128
	16.3926	3670.58			16.3926	3672.21			16.3926	3673.85			16.3926	3675.71
	16.4345	4589.63			16.4345	4591.26			16.4345	4592.9			16.4345	4594.76
	16.4124	969.422			16.4124	971.057			16.4124	972.693			16.4124	974.551
	16.3657	4583.89			16.3657	4585.53			16.3657	4587.16			16.3657	4589.02
	16.6646	5243.34			16.6646	5244.98			16.6646	5246.61			16.6646	5248.47
	16.8894	5555.65			16.8894	5557.28			16.8894	5558.92			16.8894	5560.78
	16.5144	6684.91			16.5144	6686.55			16.5144	6688.18			16.5144	6690.04
	16.3505	3465.13			16.3505	3466.77			16.3505	3468.41			16.3505	3470.26
	16.4435	4720.09			16.4435	4721.73			16.4435	4723.36			16.4435	4725.22
	16.5978	5414.51			16.5978	5416.15			16.5978	5417.78			16.5978	5419.64
	16.4869	2776.68			16.4869	2778.32			16.4869	2779.95			16.4869	2781.81
	16.5103	5530.35			16.5103	5531.99			16.5103	5533.62			16.5103	5535.48
	16.6315	5183.69			16.6315	5185.33			16.6315	5186.96			16.6315	5188.82
	16.2611	2584.89			16.2611	2586.53			16.2611	2588.16			16.2611	2590.02
	16.3924	3996.15			16.3924	3997.78			16.3924	3999.42			16.3924	4001.28
	16.3544	5409.2			16.3544	5410.83			16.3544	5412.47			16.3544	5414.33
	16.1349	907.829			16.1349	909.465			16.1349	911.1			16.1349	912.958
	16.496	4841.17			16.496	4842.81			16.496	4844.44			16.496	4846.3
	16.4042	1217.9			16.4042	1219.54			16.4042	1221.18			16.4042	1223.03
	16.5436	4691.64			16.5436	4693.28			16.5436	4694.92			16.5436	4696.78
	16.5404	8751.8			16.5404	8753.44			16.5404	8755.07			16.5404	8756.93
	16.5968	4418.23			16.5968	4419.86			16.5968	4421.5			16.5968	4423.36
	16.7286	5781.62			16.7286	5783.26			16.7286	5784.9			16.7286	5786.75
	16.5762	5125.37			16.5762	5127.01			16.5762	5128.64			16.5762	5130.5
	16.3406	4953.72			16.3406	4955.36			16.3406	4956.99			16.3406	4958.85
	16.6135	822.095			16.6135	823.73			16.6135	825.366			16.6135	827.223
	16.452	1348.84			16.452	1350.47			16.452	1352.11			16.452	1353.97
	16.6126	8988.56			16.6126	8990.2			16.6126	8991.83			16.6126	8993.69
	16.2741	836.372			16.2741	838.007			16.2741	839.643			16.2741	841.502
	16.3082	7406.39			16.3082	7408.03			16.3082	7409.66			16.3082	7411.52
	16.6791	4931.97			16.6791	4933.61			16.6791	4935.24			16.6791	4937.1
	16.2848	881.13			16.2848	882.766			16.2848	884.402			16.2848	886.26
	16.4	4651.16			16.4	4652.79			16.4	4654.43			16.4	4656.29
	16.6043	6543.8			16.6043	6545.44			16.6043	6547.07			16.6043	6548.93
	16.4838	1052.95			16.4838	1054.59			16.4838	1056.23			16.4838	1058.08
	16.5881	3145.53			16.5881	3147.16			16.5881	3148.8			16.5881	3150.66
	16.187	1108.76			16.187	1110.39			16.187	1112.03			16.187	1113.89
	16.6697	8698.1			16.6697	8699.73			16.6697	8701.37			16.6697	8703.23
	16.5002	4927.64			16.5002	4929.28			16.5002	4930.91			16.5002	4932.77
	16.5532	5548.03			16.5532	5549.67			16.5532	5551.3			16.5532	5553.16
	16.5224	6287.19			16.5224	6288.83			16.5224	6290.46			16.5224	6292.32
	16.3966	5031.75			16.3966	5033.38			16.3966	5035.02			16.3966	5036.88
	16.5441	5038.66			16.5441	5040.3			16.5441	5041.93			16.5441	5043.79
	16.5035	1250.72			16.5035	1252.35			16.5035	1253.99			16.5035	1255.85
	16.4864	4623.36			16.4864	4625			16.4864	4626.64			16.4864	4628.49
	16.4673	4547.47			16.4673	4549.1			16.4673	4550.74			16.4673	4552.6
	16.4292	6206.69			16.4292	6208.32			16.4292	6209.96			16.4292	6211.82
	16.6154	4120.72			16.6154	4122.35			16.6154	4123.99			16.6154	4125.85
	16.4472	875.441			16.4472	877.076			16.4472	878.711			16.4472	880.569
	16.6455	4717.98			16.6455	4719.61			16.6455	4721.25			16.6455	4723.11
	16.2903	800.421			16.2903	802.057			16.2903	803.693			16.2903	805.552
	16.4154	2861.28			16.4154	2862.91			16.4154	2864.55			16.4154	2866.41
	16.5073	812.113			16.5073	813.749			16.5073	815.385			16.5073	817.243
	16.56	6090.59			16.56	6092.22			16.56	6093.86			16.56	6095.72
	16.3496	5576.71			16.3496	5578.35			16.3496	5579.98			16.3496	5581.84
	16.1916	4070.59			16.1916	4072.23			16.1916	4073.87			16.1916	4075.72
	16.5086	7382.8			16.5086	7384.44			16.5086	7386.07			16.5086	7387.93
	16.2905	1120.66			16.2905	1122.29			16.2905	1123.93			16.2905	1125.79
	16.5871	5365.83			16.5871	5367.47			16.5871	5369.1			16.5871	5370.96
	16.6284	6809.71			16.6284	6811.34			16.6284	6812.98			16.6284	6814.84
	16.5335	4596.22			16.5335	4597.86			16.5335	4599.5			16.5335	4601.35
	16.4514	1307.63			16.4514	1309.26			16.4514	1310.9			16.4514	1312.76
	16.2258	1283			16.2258	1284.64			16.2258	1286.27			16.2258	1288.13
	16.4642	935.02			16.4642	936.656			16.4642	938.292			16.4642	940.15
	16.5834	4940.01			16.5834	4941.64			16.5834	4943.28			16.5834	4945.14
	16.2389	785.873			16.2389	787.509			16.2389	789.145			16.2389	791.004
	16.4844	800.45			16.4844	802.086			16.4844	803.722			16.4844	805.581
	16.2041	2787.89			16.2041	2789.53			16.2041	2791.17			16.2041	2793.02
	16.3635	3541.19			16.3635	3542.82			16.3635	3544.46			16.3635	3546.32
	16.5385	4856.49			16.5385	4858.12			16.5385	4859.76			16.5385	4861.62
	16.5343	4760.04			16.5343	4761.68			16.5343	4763.31			16.5343	4765.17
	16.4398	1180.1			16.4398	1181.73			16.4398	1183.37			16.4398	1185.23
	16.4269	851.958			16.4269	853.594			16.4269	855.23			16.4269	857.089
	16.4003	4190.38			16.4003	4192.01			16.4003	4193.65			16.4003	4195.51
	16.2243	874.435			16.2243	876.071			16.2243	877.707			16.2243	879.565
	16.4216	910.89			16.4216	912.525			16.4216	914.161			16.4216	916.02
	16.2989	916.729			16.2989	918.365			16.2989	920.001			16.2989	921.859
	16.4783	5413.62			16.4783	5415.25			16.4783	5416.89			16.4783	5418.75
	16.3216	3696.6			16.3216	3698.23			16.3216	3699.87			16.3216	3701.73
	16.1388	1195.2			16.1388	1196.84			16.1388	1198.47			16.1388	1200.33
	16.174	808.382			16.174	810.018			16.174	811.654			16.174	813.512
	16.4294	5029.64			16.4294	5031.27			16.4294	5032.91			16.4294	5034.77
	16.4596	5517.48			16.4596	5519.12			16.4596	5520.75			16.4596	5522.61
	16.5598	5599.07			16.5598	5600.7			16.5598	5602.34			16.5598	5604.2
	16.512	874.499			16.512	876.135			16.512	877.771			16.512	879.629
	16.687	5165.28			16.687	5166.92			16.687	5168.55			16.687	5170.41
	16.1829	864.958			16.1829	866.594			16.1829	868.23			16.1829	870.088
	16.5646	4500.38			16.5646	4502.02			16.5646	4503.65			16.5646	4505.51
	16.4028	4825.24			16.4028	4826.88			16.4028	4828.51			16.4028	4830.37
	16.5167	5254.78			16.5167	5256.41			16.5167	5258.05			16.5167	5259.91
	16.6209	5064.98			16.6209	5066.61			16.6209	5068.25			16.6209	5070.11
	16.1491	1027.43			16.1491	1029.07			16.1491	1030.71			16.1491	1032.56
	16.2209	881.26			16.2209	882.895			16.2209	884.531			16.2209	886.388
	16.289	4105.16			16.289	4106.8			16.289	4108.43			16.289	4110.29
	16.0143	846.229			16.0143	847.865			16.0143	849.501			16.0143	851.359
	16.5418	6715.02			16.5418	6716.65			16.5418	6718.29			16.5418	6720.15
	16.3829	4479.47			16.3829	4481.1			16.3829	4482.74			16.3829	4484.6
	16.6315	5323.84			16.6315	5325.48			16.6315	5327.11			16.6315	5328.97
	16.432	980.94			16.432	982.575			16.432	984.211			16.432	986.069
	16.5125	5608.21			16.5125	5609.85			16.5125	5611.48			16.5125	5613.34
	16.3923	5267.46			16.3923	5269.1			16.3923	5270.73			16.3923	5272.59
	16.5254	984.774			16.5254	986.409			16.5254	988.045			16.5254	989.902
	16.5442	1002.06			16.5442	1003.7			16.5442	1005.33			16.5442	1007.19
	16.4375	817.554			16.4375	819.19			16.4375	820.826			16.4375	822.684
	16.4334	2654.11			16.4334	2655.74			16.4334	2657.38			16.4334	2659.24
	16.5632	5333.05			16.5632	5334.68			16.5632	5336.32			16.5632	5338.18
	16.5651	5378.44			16.5651	5380.07			16.5651	5381.71			16.5651	5383.57
	16.6026	5431.44			16.6026	5433.07			16.6026	5434.71			16.6026	5436.56
	16.5162	6819.02			16.5162	6820.66			16.5162	6822.3			16.5162	6824.15
	16.4803	962.304			16.4803	963.94			16.4803	965.576			16.4803	967.434
	16.4457	3036.45			16.4457	3038.08			16.4457	3039.72			16.4457	3041.58
	16.379	4671.01			16.379	4672.64			16.379	4674.28			16.379	4676.13
	16.3996	961.208			16.3996	962.843			16.3996	964.479			16.3996	966.337
	16.4241	5908.82			16.4241	5910.46			16.4241	5912.09			16.4241	5913.95
	16.5436	904.479			16.5436	906.115			16.5436	907.751			16.5436	909.609
	16.5264	4396.14			16.5264	4397.78			16.5264	4399.41			16.5264	4401.27
	16.6754	9318.48			16.6754	9320.12			16.6754	9321.75			16.6754	9323.61
	16.3883	3684.03			16.3883	3685.66			16.3883	3687.3			16.3883	3689.16
	16.2035	1055.96			16.2035	1057.59			16.2035	1059.23			16.2035	1061.09
	16.2243	830.059			16.2243	831.695			16.2243	833.331			16.2243	835.189
	16.4844	4387.48			16.4844	4389.12			16.4844	4390.76			16.4844	4392.61
	16.1476	2856.1			16.1476	2857.73			16.1476	2859.37			16.1476	2861.23
	16.4062	1175.24			16.4062	1176.88			16.4062	1178.51			16.4062	1180.37
	16.5209	794.227			16.5209	795.863			16.5209	797.499			16.5209	799.358
	16.566	6023.66			16.566	6025.29			16.566	6026.93			16.566	6028.78
	16.2685	1272.61			16.2685	1274.24			16.2685	1275.88			16.2685	1277.74
	16.4542	3147.94			16.4542	3149.57			16.4542	3151.21			16.4542	3153.07
	16.2806	850.726			16.2806	852.362			16.2806	853.997			16.2806	855.856
	16.3454	6686.26			16.3454	6687.89			16.3454	6689.53			16.3454	6691.39
	16.2901	3587.8			16.2901	3589.44			16.2901	3591.07			16.2901	3592.93
	16.2904	1038.98			16.2904	1040.62			16.2904	1042.25			16.2904	1044.11
	16.5038	1231.22			16.5038	1232.86			16.5038	1234.5			16.5038	1236.35
	16.3811	4758.69			16.3811	4760.33			16.3811	4761.96			16.3811	4763.82
	16.5757	4992.94			16.5757	4994.58			16.5757	4996.21			16.5757	4998.07
	16.5401	8045.35			16.5401	8046.99			16.5401	8048.62			16.5401	8050.48
	16.4253	5909.27			16.4253	5910.9			16.4253	5912.54			16.4253	5914.4
	16.165	1110.16			16.165	1111.8			16.165	1113.43			16.165	1115.29
	16.3908	2485.32			16.3908	2486.96			16.3908	2488.59			16.3908	2490.45
	16.4531	5517.35			16.4531	5518.99			16.4531	5520.62			16.4531	5522.48
	16.4586	7823.98			16.4586	7825.62			16.4586	7827.26			16.4586	7829.11
	16.612	7099.85			16.612	7101.48			16.612	7103.12			16.612	7104.98
	16.2585	946.861			16.2585	948.497			16.2585	950.133			16.2585	951.992
	16.3295	849.213			16.3295	850.849			16.3295	852.485			16.3295	854.344
	16.6926	1629.7			16.6926	1631.34			16.6926	1632.97			16.6926	1634.83
	16.5713	2727.78			16.5713	2729.41			16.5713	2731.05			16.5713	2732.91
	16.4133	3700.69			16.4133	3702.32			16.4133	3703.96			16.4133	3705.82
	16.4494	6731.84			16.4494	6733.47			16.4494	6735.11			16.4494	6736.97
	16.0785	3404.59			16.0785	3406.22			16.0785	3407.86			16.0785	3409.72
	16.3634	3708.29			16.3634	3709.92			16.3634	3711.56			16.3634	3713.42
	16.5096	6022.02			16.5096	6023.65			16.5096	6025.29			16.5096	6027.15
	16.4383	6020.51			16.4383	6022.14			16.4383	6023.78			16.4383	6025.64
	16.3839	985.417			16.3839	987.053			16.3839	988.689			16.3839	990.547
	16.5776	4815.34			16.5776	4816.98			16.5776	4818.61			16.5776	4820.47
	16.3974	5266.55			16.3974	5268.18			16.3974	5269.82			16.3974	5271.67
	16.3157	6647.23			16.3157	6648.87			16.3157	6650.51			16.3157	6652.36
	16.5107	6654.56			16.5107	6656.2			16.5107	6657.83			16.5107	6659.69
	16.5783	4512.05			16.5783	4513.68			16.5783	4515.32			16.5783	4517.18
	16.5099	828.407			16.5099	830.043			16.5099	831.679			16.5099	833.537
	16.5651	5253.14			16.5651	5254.78			16.5651	5256.41			16.5651	5258.27
	16.6861	4755.85			16.6861	4757.49			16.6861	4759.12			16.6861	4760.98
	16.4042	4009.12			16.4042	4010.76			16.4042	4012.4			16.4042	4014.26
	16.1875	893.028			16.1875	894.663			16.1875	896.299			16.1875	898.157
	16.2682	780.843			16.2682	782.478			16.2682	784.114			16.2682	785.972
	16.4636	3009.85			16.4636	3011.49			16.4636	3013.13			16.4636	3014.98
	16.5186	5036.64			16.5186	5038.28			16.5186	5039.91			16.5186	5041.77
	16.4726	7935.58			16.4726	7937.22			16.4726	7938.86			16.4726	7940.72
	16.4096	2456.95			16.4096	2458.59			16.4096	2460.23			16.4096	2462.08
	16.2165	3832			16.2165	3833.64			16.2165	3835.28			16.2165	3837.13
	16.4602	4929.36			16.4602	4931			16.4602	4932.64			16.4602	4934.49
	16.3245	3829.77			16.3245	3831.41			16.3245	3833.04			16.3245	3834.9
	16.5076	6157.25			16.5076	6158.89			16.5076	6160.52			16.5076	6162.38
	16.5537	6911.9			16.5537	6913.54			16.5537	6915.17			16.5537	6917.03
	16.7098	1064.57			16.7098	1066.2			16.7098	1067.84			16.7098	1069.7
	16.5393	923.589			16.5393	925.225			16.5393	926.861			16.5393	928.72
	16.4951	4446.93			16.4951	4448.56			16.4951	4450.2			16.4951	4452.06
	16.5514	5753.55			16.5514	5755.19			16.5514	5756.82			16.5514	5758.68
	16.4013	1348.24			16.4013	1349.88			16.4013	1351.52			16.4013	1353.38
	16.376	6604.97			16.376	6606.6			16.376	6608.24			16.376	6610.1
	16.7077	851.146			16.7077	852.782			16.7077	854.418			16.7077	856.276
	16.3567	4382.86			16.3567	4384.5			16.3567	4386.13			16.3567	4387.99
	16.4432	950.523			16.4432	952.159			16.4432	953.795			16.4432	955.653
	16.244	1000.17			16.244	1001.81			16.244	1003.45			16.244	1005.3
	16.4014	7508.98			16.4014	7510.61			16.4014	7512.25			16.4014	7514.11
	16.3793	981.127			16.3793	982.762			16.3793	984.398			16.3793	986.256
	16.2917	7976.53			16.2917	7978.17			16.2917	7979.8			16.2917	7981.66
	16.5641	6201.19			16.5641	6202.83			16.5641	6204.46			16.5641	6206.32
	16.4886	4550.44			16.4886	4552.07			16.4886	4553.71			16.4886	4555.57
	16.285	913.633			16.285	915.269			16.285	916.905			16.285	918.763
	16.352	4333.09			16.352	4334.72			16.352	4336.36			16.352	4338.22
	16.6078	8864.47			16.6078	8866.1			16.6078	8867.74			16.6078	8869.6
	16.5692	789.312			16.5692	790.948			16.5692	792.584			16.5692	794.443
	16.2047	783.164			16.2047	784.8			16.2047	786.436			16.2047	788.294
	16.5207	6372.09			16.5207	6373.73			16.5207	6375.36			16.5207	6377.22
	16.2898	4180.08			16.2898	4181.71			16.2898	4183.35			16.2898	4185.21
	16.6314	9188.09			16.6314	9189.73			16.6314	9191.36			16.6314	9193.22
	16.2573	813.984			16.2573	815.62			16.2573	817.256			16.2573	819.114
	16.2292	959.877			16.2292	961.513			16.2292	963.149			16.2292	965.007
	16.5321	6385.18			16.5321	6386.81			16.5321	6388.45			16.5321	6390.31
	16.6366	4851.38			16.6366	4853.01			16.6366	4854.65			16.6366	4856.51
	16.2276	1086.41			16.2276	1088.04			16.2276	1089.68			16.2276	1091.54
	16.4784	7155.37			16.4784	7157			16.4784	7158.64			16.4784	7160.5
	16.5506	833.879			16.5506	835.515			16.5506	837.15			16.5506	839.008
	16.3861	2534			16.3861	2535.64			16.3861	2537.27			16.3861	2539.13
	16.3808	1042.54			16.3808	1044.17			16.3808	1045.81			16.3808	1047.67
	16.6712	801.061			16.6712	802.697			16.6712	804.333			16.6712	806.192
	16.5557	4922.38			16.5557	4924.02			16.5557	4925.66			16.5557	4927.51
	16.311	3369.03			16.311	3370.67			16.311	3372.3			16.311	3374.16
	16.6196	7580.39			16.6196	7582.02			16.6196	7583.66			16.6196	7585.51
	16.2935	4937.6			16.2935	4939.23			16.2935	4940.87			16.2935	4942.73
	16.3313	1165.09			16.3313	1166.72			16.3313	1168.36			16.3313	1170.22
	16.6364	5500.33			16.6364	5501.97			16.6364	5503.6			16.6364	5505.46
	16.6868	5065.29			16.6868	5066.93			16.6868	5068.56			16.6868	5070.42
	16.3168	913.069			16.3168	914.705			16.3168	916.341			16.3168	918.199
	16.6459	6362.39			16.6459	6364.03			16.6459	6365.66			16.6459	6367.52
	16.2731	1116.25			16.2731	1117.88			16.2731	1119.52			16.2731	1121.38
	16.4922	1032.03			16.4922	1033.67			16.4922	1035.3			16.4922	1037.16
	16.273	6429.59			16.273	6431.23			16.273	6432.86			16.273	6434.72
	16.2992	3362.3			16.2992	3363.94			16.2992	3365.57			16.2992	3367.43
	16.3537	5276.06			16.3537	5277.7			16.3537	5279.33			16.3537	5281.19
	16.4051	836.88			16.4051	838.515			16.4051	840.151			16.4051	842.009
	16.5191	7338.09			16.5191	7339.73			16.5191	7341.37			16.5191	7343.22
	16.6094	971.463			16.6094	973.099			16.6094	974.735			16.6094	976.592
	16.4471	5349.52			16.4471	5351.16			16.4471	5352.79			16.4471	5354.65
	16.2344	3582.04			16.2344	3583.68			16.2344	3585.32			16.2344	3587.17
	16.5567	7085.68			16.5567	7087.32			16.5567	7088.95			16.5567	7090.81
	16.3944	7421.67			16.3944	7423.3			16.3944	7424.94			16.3944	7426.8
	16.3156	833.536			16.3156	835.172			16.3156	836.807			16.3156	838.665
	16.3156	926.036			16.3156	927.672			16.3156	929.308			16.3156	931.166
	16.2631	3289.06			16.2631	3290.69			16.2631	3292.33			16.2631	3294.18
	16.3545	1040.8			16.3545	1042.44			16.3545	1044.07			16.3545	1045.93
	16.5506	934.999			16.5506	936.634			16.5506	938.27			16.5506	940.128
	16.4935	4731.46			16.4935	4733.09			16.4935	4734.73			16.4935	4736.59
	16.59	852.647			16.59	854.283			16.59	855.919			16.59	857.777
	16.4283	4871.41			16.4283	4873.05			16.4283	4874.68			16.4283	4876.54
	16.3487	7752.81			16.3487	7754.44			16.3487	7756.08			16.3487	7757.93
	16.526	6119.17			16.526	6120.81			16.526	6122.44			16.526	6124.3
	16.4846	1035.04			16.4846	1036.68			16.4846	1038.31			16.4846	1040.17
	16.6029	1116.55			16.6029	1118.19			16.6029	1119.83			16.6029	1121.68
	16.3059	5558.22			16.3059	5559.85			16.3059	5561.49			16.3059	5563.35
	16.3502	3484.55			16.3502	3486.18			16.3502	3487.82			16.3502	3489.68
	16.5188	1028.86			16.5188	1030.5			16.5188	1032.13			16.5188	1033.99
	16.5487	5259.49			16.5487	5261.13			16.5487	5262.77			16.5487	5264.62
	16.4786	2868.42			16.4786	2870.05			16.4786	2871.69			16.4786	2873.55
	16.1381	1243.59			16.1381	1245.23			16.1381	1246.86			16.1381	1248.72
	16.3342	786.099			16.3342	787.735			16.3342	789.37			16.3342	791.228
	16.4904	3838.3			16.4904	3839.93			16.4904	3841.57			16.4904	3843.43
	16.5758	6752.35			16.5758	6753.98			16.5758	6755.62			16.5758	6757.48
	16.5733	5440.15			16.5733	5441.79			16.5733	5443.42			16.5733	5445.28
	16.3876	2707.88			16.3876	2709.52			16.3876	2711.15			16.3876	2713.01
	16.3996	2860.25			16.3996	2861.88			16.3996	2863.52			16.3996	2865.38
	16.2319	799.839			16.2319	801.474			16.2319	803.11			16.2319	804.967
	16.4152	3511.67			16.4152	3513.31			16.4152	3514.94			16.4152	3516.8
	16.7188	972.448			16.7188	974.084			16.7188	975.719			16.7188	977.577
	16.0807	976.773			16.0807	978.409			16.0807	980.045			16.0807	981.903
	16.1887	1101.84			16.1887	1103.47			16.1887	1105.11			16.1887	1106.97
	16.6914	797.029			16.6914	798.665			16.6914	800.301			16.6914	802.16
	16.2316	2265.74			16.2316	2267.38			16.2316	2269.02			16.2316	2270.87
	16.9272	8405.46			16.9272	8407.1			16.9272	8408.74			16.9272	8410.59
	16.0979	4657.42			16.0979	4659.05			16.0979	4660.69			16.0979	4662.54
	16.369	6679.07			16.369	6680.71			16.369	6682.34			16.369	6684.2
	16.4851	4397			16.4851	4398.63			16.4851	4400.27			16.4851	4402.13
	16.4487	6098.31			16.4487	6099.95			16.4487	6101.58			16.4487	6103.44
	16.4301	2511.46			16.4301	2513.1			16.4301	2514.73			16.4301	2516.59
	16.3246	4264			16.3246	4265.64			16.3246	4267.27			16.3246	4269.13
	16.613	928.947			16.613	930.583			16.613	932.218			16.613	934.076
	16.5388	1248.24			16.5388	1249.88			16.5388	1251.51			16.5388	1253.37
	16.3496	846.289			16.3496	847.925			16.3496	849.561			16.3496	851.419
	16.29	798.327			16.29	799.963			16.29	801.599			16.29	803.458
	16.4154	989.641			16.4154	991.277			16.4154	992.914			16.4154	994.773
	16.2927	803.814			16.2927	805.45			16.2927	807.086			16.2927	808.944
	16.1799	4260.09			16.1799	4261.73			16.1799	4263.36			16.1799	4265.22
	16.6959	8953.43			16.6959	8955.07			16.6959	8956.7			16.6959	8958.56
	16.4358	7120.49			16.4358	7122.13			16.4358	7123.76			16.4358	7125.62
	16.4116	3839.3			16.4116	3840.94			16.4116	3842.57			16.4116	3844.43
	16.0961	3276.13			16.0961	3277.76			16.0961	3279.4			16.0961	3281.26
	16.2807	3470.42			16.2807	3472.05			16.2807	3473.69			16.2807	3475.55
	16.6121	4281.89			16.6121	4283.52			16.6121	4285.16			16.6121	4287.02
	16.3797	889.116			16.3797	890.752			16.3797	892.388			16.3797	894.246
	16.5797	5629.14			16.5797	5630.78			16.5797	5632.41			16.5797	5634.27
	16.5988	6204.86			16.5988	6206.5			16.5988	6208.14			16.5988	6209.99
	16.4084	6357.17			16.4084	6358.81			16.4084	6360.44			16.4084	6362.3
	16.5256	7252.77			16.5256	7254.41			16.5256	7256.04			16.5256	7257.9
	16.62	5324.96			16.62	5326.59			16.62	5328.23			16.62	5330.09
	16.2723	1178.85			16.2723	1180.48			16.2723	1182.12			16.2723	1183.98
	16.3888	4051.21			16.3888	4052.84			16.3888	4054.48			16.3888	4056.34
	16.4879	7284.74			16.4879	7286.38			16.4879	7288.02			16.4879	7289.88
	16.4208	826.764			16.4208	828.4			16.4208	830.036			16.4208	831.894
	16.3469	3964.08			16.3469	3965.72			16.3469	3967.35			16.3469	3969.21
	16.3919	2436.43			16.3919	2438.06			16.3919	2439.7			16.3919	2441.56
	16.4236	4110.42			16.4236	4112.06			16.4236	4113.69			16.4236	4115.55
	16.4557	2543.24			16.4557	2544.87			16.4557	2546.51			16.4557	2548.37
	16.1566	1157.2			16.1566	1158.83			16.1566	1160.47			16.1566	1162.32
	16.6199	6857.88			16.6199	6859.52			16.6199	6861.16			16.6199	6863.01
	16.5481	8249.79			16.5481	8251.43			16.5481	8253.06			16.5481	8254.92
	16.2528	2560.55			16.2528	2562.18			16.2528	2563.82			16.2528	2565.68
	16.735	896.613			16.735	898.248			16.735	899.884			16.735	901.742
	16.6429	817.865			16.6429	819.501			16.6429	821.137			16.6429	822.995
	16.4199	3925.85			16.4199	3927.48			16.4199	3929.12			16.4199	3930.98
	16.3161	5455.99			16.3161	5457.63			16.3161	5459.26			16.3161	5461.12
	16.2843	4485.82			16.2843	4487.46			16.2843	4489.09			16.2843	4490.95
	16.5214	6546.62			16.5214	6548.25			16.5214	6549.89			16.5214	6551.75
	16.2993	1081.31			16.2993	1082.95			16.2993	1084.58			16.2993	1086.44
	16.5825	3123.27			16.5825	3124.91			16.5825	3126.54			16.5825	3128.4
	16.4145	4362.17			16.4145	4363.8			16.4145	4365.44			16.4145	4367.3
	16.3351	5773.17			16.3351	5774.81			16.3351	5776.45			16.3351	5778.31
	16.6815	869.974			16.6815	871.61			16.6815	873.246			16.6815	875.104
	16.4215	2596.72			16.4215	2598.35			16.4215	2599.99			16.4215	2601.85
	16.5886	5273.39			16.5886	5275.03			16.5886	5276.66			16.5886	5278.52
	16.6247	5199.97			16.6247	5201.6			16.6247	5203.24			16.6247	5205.1
	16.5024	6790.23			16.5024	6791.86			16.5024	6793.5			16.5024	6795.36
	16.4951	2657.53			16.4951	2659.16			16.4951	2660.8			16.4951	2662.66
	16.4819	900.184			16.4819	901.82			16.4819	903.456			16.4819	905.314
	16.6637	8221.51			16.6637	8223.14			16.6637	8224.78			16.6637	8226.64
	16.3778	1087.06			16.3778	1088.7			16.3778	1090.33			16.3778	1092.19
	16.4595	4451.41			16.4595	4453.04			16.4595	4454.68			16.4595	4456.53
	16.3759	1307.37			16.3759	1309			16.3759	1310.64			16.3759	1312.5
	16.2688	6269.23			16.2688	6270.86			16.2688	6272.5			16.2688	6274.36
	16.5076	883.372			16.5076	885.008			16.5076	886.644			16.5076	888.503
	16.1452	3982.3			16.1452	3983.94			16.1452	3985.57			16.1452	3987.43
	16.3242	6928.69			16.3242	6930.33			16.3242	6931.96			16.3242	6933.82
	16.5815	5542.51			16.5815	5544.15			16.5815	5545.78			16.5815	5547.64
	16.3514	857.722			16.3514	859.358			16.3514	860.994			16.3514	862.852
	16.3509	994.403			16.3509	996.039			16.3509	997.675			16.3509	999.533
	16.4061	5705.38			16.4061	5707.02			16.4061	5708.65			16.4061	5710.51
	16.5291	914.038			16.5291	915.674			16.5291	917.31			16.5291	919.168
	16.5757	3321.18			16.5757	3322.82			16.5757	3324.46			16.5757	3326.31
	16.4125	6055.95			16.4125	6057.59			16.4125	6059.22			16.4125	6061.08
	16.5045	3690.8			16.5045	3692.44			16.5045	3694.08			16.5045	3695.93
	16.3242	826.905			16.3242	828.541			16.3242	830.177			16.3242	832.035
	16.5381	1003.05			16.5381	1004.68			16.5381	1006.32			16.5381	1008.18
	16.6892	9013.23			16.6892	9014.86			16.6892	9016.5			16.6892	9018.36
	16.2076	1168.51			16.2076	1170.14			16.2076	1171.78			16.2076	1173.64
	16.3737	4198.94			16.3737	4200.58			16.3737	4202.21			16.3737	4204.07
	16.4451	4942.46			16.4451	4944.1			16.4451	4945.73			16.4451	4947.59
	16.3577	6130.46			16.3577	6132.09			16.3577	6133.73			16.3577	6135.59
	16.6594	5567.99			16.6594	5569.63			16.6594	5571.26			16.6594	5573.12
	16.2805	779.347			16.2805	780.983			16.2805	782.619			16.2805	784.477
	16.5831	6520.88			16.5831	6522.51			16.5831	6524.15			16.5831	6526.01
	16.6857	6921.73			16.6857	6923.36			16.6857	6925			16.6857	6926.85
	16.3148	5121.53			16.3148	5123.16			16.3148	5124.8			16.3148	5126.66
	16.3987	1330.66			16.3987	1332.3			16.3987	1333.93			16.3987	1335.79
	16.4769	5680.41			16.4769	5682.05			16.4769	5683.68			16.4769	5685.54
	16.5124	5967.28			16.5124	5968.92			16.5124	5970.56			16.5124	5972.41
	16.5207	998.964			16.5207	1000.6			16.5207	1002.24			16.5207	1004.09
	16.2036	839.363			16.2036	840.999			16.2036	842.634			16.2036	844.492
	16.2405	4533.7			16.2405	4535.34			16.2405	4536.97			16.2405	4538.83
	16.7031	6317.2			16.7031	6318.84			16.7031	6320.47			16.7031	6322.33
	16.2788	834.435			16.2788	836.071			16.2788	837.707			16.2788	839.565
	16.3631	4066.3			16.3631	4067.94			16.3631	4069.58			16.3631	4071.43
	16.5365	6551.9			16.5365	6553.53			16.5365	6555.17			16.5365	6557.03
	16.4852	784.13			16.4852	785.766			16.4852	787.402			16.4852	789.26
	16.4048	5296.42			16.4048	5298.05			16.4048	5299.69			16.4048	5301.55
	16.6308	5378.18			16.6308	5379.81			16.6308	5381.45			16.6308	5383.31
	16.4645	2849.18			16.4645	2850.82			16.4645	2852.45			16.4645	2854.31
	16.3304	5256.1			16.3304	5257.73			16.3304	5259.37			16.3304	5261.23
	16.2843	877.666			16.2843	879.302			16.2843	880.938			16.2843	882.796
	16.6764	955.419			16.6764	957.055			16.6764	958.691			16.6764	960.549
	16.2471	5249.65			16.2471	5251.28			16.2471	5252.92			16.2471	5254.78
	16.2932	817.695			16.2932	819.331			16.2932	820.966			16.2932	822.824
	16.5358	4832.24			16.5358	4833.87			16.5358	4835.51			16.5358	4837.37
	16.4065	836.084			16.4065	837.719			16.4065	839.355			16.4065	841.212
	16.3023	3748.18			16.3023	3749.82			16.3023	3751.46			16.3023	3753.31
	16.6583	4389.23			16.6583	4390.86			16.6583	4392.5			16.6583	4394.36
	16.3526	1256.08			16.3526	1257.72			16.3526	1259.35			16.3526	1261.21
	16.3813	4917.66			16.3813	4919.29			16.3813	4920.93			16.3813	4922.78
	16.283	816.258			16.283	817.894			16.283	819.53			16.283	821.388
	16.3551	892.65			16.3551	894.286			16.3551	895.922			16.3551	897.78
	16.4026	3995.85			16.4026	3997.48			16.4026	3999.12			16.4026	4000.98
	16.3726	822.587			16.3726	824.223			16.3726	825.859			16.3726	827.717
	16.56	5261.52			16.56	5263.16			16.56	5264.79			16.56	5266.65
	16.3374	5548.97			16.3374	5550.61			16.3374	5552.24			16.3374	5554.1
	16.3861	3000.57			16.3861	3002.2			16.3861	3003.84			16.3861	3005.69
	16.5141	2991.82			16.5141	2993.45			16.5141	2995.09			16.5141	2996.95
	16.3711	2386.52			16.3711	2388.16			16.3711	2389.8			16.3711	2391.66
	16.5167	5481.17			16.5167	5482.8			16.5167	5484.44			16.5167	5486.3
	16.5399	3209.87			16.5399	3211.5			16.5399	3213.14			16.5399	3215
	16.4566	1424.22			16.4566	1425.85			16.4566	1427.49			16.4566	1429.35
	16.1769	802.169			16.1769	803.805			16.1769	805.441			16.1769	807.299
	16.2694	2646.66			16.2694	2648.3			16.2694	2649.94			16.2694	2651.79
	16.5103	7069.41			16.5103	7071.04			16.5103	7072.68			16.5103	7074.53
	16.5618	819.209			16.5618	820.845			16.5618	822.481			16.5618	824.338
	16.6719	4471.07			16.6719	4472.7			16.6719	4474.34			16.6719	4476.2
	16.4747	5132.26			16.4747	5133.9			16.4747	5135.53			16.4747	5137.39
	16.4545	2815.64			16.4545	2817.28			16.4545	2818.91			16.4545	2820.77
	16.7418	5206.2			16.7418	5207.84			16.7418	5209.48			16.7418	5211.33
	16.3175	851.999			16.3175	853.635			16.3175	855.27			16.3175	857.129
	16.2583	1258.44			16.2583	1260.07			16.2583	1261.71			16.2583	1263.57
	16.6826	3728.66			16.6826	3730.3			16.6826	3731.94			16.6826	3733.79
	16.248	811.343			16.248	812.979			16.248	814.615			16.248	816.473
	16.4453	2629.91			16.4453	2631.54			16.4453	2633.18			16.4453	2635.04
	16.4103	2349.95			16.4103	2351.59			16.4103	2353.22			16.4103	2355.08
	16.3391	781.727			16.3391	783.363			16.3391	784.999			16.3391	786.857
	16.0033	780.42			16.0033	782.055			16.0033	783.691			16.0033	785.549
	16.354	816.154			16.354	817.79			16.354	819.426			16.354	821.284
	16.4545	1125.22			16.4545	1126.86			16.4545	1128.49			16.4545	1130.35
	16.5868	1223.48			16.5868	1225.12			16.5868	1226.76			16.5868	1228.61
	16.4498	2755.83			16.4498	2757.47			16.4498	2759.1			16.4498	2760.96
	16.5893	4090.3			16.5893	4091.94			16.5893	4093.58			16.5893	4095.43
	16.3756	5985.44			16.3756	5987.08			16.3756	5988.72			16.3756	5990.57
	16.5984	1486.01			16.5984	1487.64			16.5984	1489.28			16.5984	1491.14
	16.4492	4204.96			16.4492	4206.6			16.4492	4208.23			16.4492	4210.09
	16.2865	4462.97			16.2865	4464.61			16.2865	4466.24			16.2865	4468.1
	16.4461	1284.41			16.4461	1286.05			16.4461	1287.69			16.4461	1289.54
	16.5171	5942.89			16.5171	5944.53			16.5171	5946.17			16.5171	5948.02
	16.5866	5264.7			16.5866	5266.34			16.5866	5267.97			16.5866	5269.83
	16.5691	5004.12			16.5691	5005.76			16.5691	5007.39			16.5691	5009.25
	16.2307	4570.46			16.2307	4572.09			16.2307	4573.73			16.2307	4575.59
	16.6033	4135.63			16.6033	4137.26			16.6033	4138.9			16.6033	4140.76
	16.427	3822.72			16.427	3824.35			16.427	3825.99			16.427	3827.85
	16.4297	890.315			16.4297	891.951			16.4297	893.587			16.4297	895.445
	16.2636	819.566			16.2636	821.202			16.2636	822.838			16.2636	824.696
	16.3086	4250.57			16.3086	4252.2			16.3086	4253.84			16.3086	4255.7
	16.322	1014.91			16.322	1016.55			16.322	1018.19			16.322	1020.05
	16.5302	5615.85			16.5302	5617.48			16.5302	5619.12			16.5302	5620.98
[truncated: 5 more rows]

## Sheet: Suplementary Data 5
Breast cancer incidence From Gray E, (2017)
Age	Probability
19	9.77e-05
20	9.79e-05
21	9.85e-05
22	9.9e-05
23	5.5e-05
24	0.000455392
25	0.000588971
26	0.000589545
27	0.000589996
28	0.000590529
29	0.00125756
30	0.00214694
31	0.00214723
32	0.00210336
33	0.00214826
34	0.003082
35	0.00450467
36	0.00454957
37	0.00459451
38	0.00459479
39	0.00606203
40	0.00912923
41	0.00912968
42	0.00913001
43	0.00913055
44	0.0108198
45	0.0151314
46	0.0151763
47	0.0151322
48	0.0151326
49	0.0173109
50	0.0193564
51	0.0193569
52	0.0193126
53	0.019245
54	0.018336
55	0.0182917
56	0.0182476
57	0.0181594
58	0.018049
59	0.0236267
60	0.0235829
61	0.0234501
62	0.0232728
63	0.02312
64	0.0256289
65	0.0258073
66	0.0255854
67	0.0253192
68	0.0250084
69	0.0207422
70	0.0195427
71	0.0192321
72	0.0189214
73	0.0188329
74	0.0216335
75	0.0212338
76	0.0206565
77	0.0199903
78	0.0196352
79	0.0203467
80	0.0195027
81	0.0186143
82	0.017548
83	0.0165708
84	0.0161267
85	0.0148827
86	0.0135943
87	0.0125724
88	0.011284
89	0.00959561
90	0.00839606
91	0.00675215
92	0.00590808
93	0.00497511
94	0.00382017
95	0.00310947
96	0.00239877
97	0.00168819
98	0.00111086
99	0.00088893

## Sheet: Suplementary Data 6
Probability of NPI group membership from Kollias et al., (1999)
Size (mm)	NPI I	NPI II	NPI III
1-5	0.76	0.22	0.02
6-10	0.7	0.27	0.02
11-15	0.55	0.43	0.02
16-20	0.4	0.55	0.05
20-30	0.07	0.64	0.29
> 30	0.06	0.5	0.44
Probabilty of advance cancer due to size of tumour
Tumour Size (mm, max diameter)	Probability of presenting at advanced stage
<25	0.046
35	0.087
45	0.11
55	0.127
65	0.143
75+	0.16

## Sheet: Suplementary Data 7
From Life Tables 2016-2018 (extracted during the initial phase of the model development)
https://www.ons.gov.uk/peoplepopulationandcommunity/birthsdeathsandmarriages/lifeexpectancies/datasets/nationallifetablesunitedkingdomreferencetables
	Female		Population
				10000	0
50	0.002136		50.5	9978.64	21.36		0.002136	50.5
51	0.002363		51.5	9955.06	23.5795		0.00235795	51.5		Probability profile used in Simul8®
52	0.002581		52.5	9929.37	25.694		0.0025694	52.5
53	0.002756		53.5	9902	27.3653		0.00273653	53.5
54	0.002952		54.5	9872.77	29.2307		0.00292307	54.5
55	0.003265		55.5	9840.54	32.2346		0.00322346	55.5
56	0.003621		56.5	9804.9	35.6326		0.00356326	56.5
57	0.003896		57.5	9766.7	38.1999		0.00381999	57.5
58	0.004324		58.5	9724.47	42.2312		0.00422312	58.5
59	0.00473		59.5	9678.48	45.9968		0.00459968	59.5
60	0.005104		60.5	9629.08	49.3989		0.00493989	60.5
61	0.0056		61.5	9575.15	53.9228		0.00539228	61.5
62	0.006303		62.5	9514.8	60.3522		0.00603522	62.5
63	0.006832		63.5	9449.8	65.0051		0.00650051	63.5
64	0.007346		64.5	9380.38	69.4182		0.00694182	64.5
65	0.007995		65.5	9305.38	74.9961		0.00749961	65.5
66	0.00886		66.5	9222.94	82.4457		0.00824457	66.5
67	0.009523		67.5	9135.11	87.83		0.008783	67.5
68	0.010379		68.5	9040.29	94.8133		0.00948133	68.5
69	0.011361		69.5	8937.59	102.707		0.0102707	69.5
70	0.012601		70.5	8824.96	112.623		0.0112623	70.5
71	0.013781		71.5	8703.35	121.617		0.0121617	71.5
72	0.015916		72.5	8564.82	138.522		0.0138522	72.5
73	0.017545		73.5	8414.55	150.27		0.015027	73.5
74	0.019298		74.5	8252.17	162.384		0.0162384	74.5
75	0.022011		75.5	8070.53	181.639		0.0181639	75.5
76	0.025052		76.5	7868.35	202.183		0.0202183	76.5
77	0.027787		77.5	7649.71	218.638		0.0218638	77.5
78	0.031365		78.5	7409.78	239.933		0.0239933	78.5
79	0.034408		79.5	7154.82	254.956		0.0254956	79.5
80	0.038922		80.5	6876.34	278.48		0.027848	80.5
81	0.043938		81.5	6574.21	302.133		0.0302133	81.5
82	0.049786		82.5	6246.91	327.304		0.0327304	82.5
83	0.0575		83.5	5887.71	359.197		0.0359197	83.5
84	0.065049		84.5	5504.72	382.99		0.038299	84.5
85	0.073792		85.5	5098.52	406.204		0.0406204	85.5
86	0.08425		86.5	4668.97	429.55		0.042955	86.5
87	0.095303		87.5	4224	444.966		0.0444966	87.5
88	0.108358		88.5	3766.29	457.704		0.0457704	88.5
89	0.121616		89.5	3308.25	458.042		0.0458042	89.5
90	0.136979		90.5	2855.09	453.161		0.0453161	90.5
91	0.153256		91.5	2417.53	437.56		0.043756	91.5
92	0.169425		92.5	2007.94	409.59		0.040959	92.5
93	0.187195		93.5	1632.06	375.877		0.0375877	93.5
94	0.206281		94.5	1295.4	336.664		0.0336664	94.5
95	0.230368		95.5	996.982	298.419		0.0298419	95.5
96	0.24911		96.5	748.624	248.358		0.0248358	96.5
97	0.270828		97.5	545.876	202.748		0.0202748	97.5
98	0.290344		98.5	387.384	158.492		0.0158492	98.5
99	0.31644		99.5	264.8	122.584		0.0122584	99.5
100	0.339686		100.5	0	264.8		0.02648	100.5
			a	a	a
